# Supplementary material for: 10a-Hy­droxy-9-(4-meth­oxy­phen­yl)-3,4,5,6,7,8a,9,10a-octa­hydro-1H-xanthene-1,8(2H)-dione
Source: Acta Crystallogr Sect E Struct Rep Online. 2012 Jul 7;68(Pt 8):o2367–8. doi: 10.1107/S160053681203005X (PMC3414299; doi:10.1107/S160053681203005X)
Supplement: Supplementary file 1 [file e-68-o2367-sup1.cif]

##############################################################################
#                                                                            #
# This CIF contains the data in a paper accepted for publication in          #
# Acta Crystallographica Section E. It conforms to the requirements of       #
# Notes for Authors for Acta Crystallographica Section E, and has been       #
# peer reviewed under the auspices of the IUCr Commission on Journals.       #
#                                                                            #
# Full details of the Crystallographic Information File format               #
# are given in the paper "The Crystallographic Information File (CIF):       #
# a New Standard Archive File for Crystallography" by S. R. Hall, F. H.      #
# Allen and I. D. Brown [Acta Cryst. (1991), A47, 655-685].                  #
#                                                                            #
# The current version of the core CIF dictionary is obtainable from          #
# ftp://ftp.iucr.org/pub/cif_core.dic.                                       #
#                                                                            #
# Software is freely available for graphical display of the structure(s)     #
# in this CIF. For information consult the CIF software page                 #
# http://www.iucr.org/resources/cif/software.                                #
#                                                                            #
# This file may be used for bona fide research purposes within the           #
# scientific community so long as proper attribution is given to the journal # 
# article from which it was obtained.                                        #
#                                                                            #
##############################################################################
data_global
_audit_creation_method     'form.cif (version 2.0)'
_journal_data_validation_number     ?
_journal_date_recd_electronic     2012-06-27
_journal_date_accepted     2012-07-02
_journal_name_full     'Acta Crystallographica, Section E'
_journal_year     2012
_journal_volume     68
_journal_issue      8
_journal_page_first     o2367
_journal_page_last     o2368
_journal_paper_category     QO
_journal_paper_doi     10.1107/S160053681203005X
_journal_coeditor_code     HB6880
_publ_contact_author_name     'Prof. Fun, Hoong-Kun'
_publ_contact_author_address
;
      X-ray Crystallography Unit
      School of Physics
      Universiti Sains Malaysia
      11800 USM, Penang
      MALAYSIA
;
_publ_contact_author_email     'hkfun@usm.my'
_publ_contact_author_fax     '604 6579150'
_publ_contact_author_phone     '604 6533652'
_publ_section_title
;\
10a-Hydroxy-9-(4-methoxyphenyl)-3,4,5,6,7,8a,9,10a-octahydro-1<i>H</i>-\
xanthene-1,8(2<i>H</i>)-dione
;
loop_
    _publ_author_name
    _publ_author_footnote
    _publ_author_address
    'Fun, Hoong-Kun'
;
Thomson Reuters ResearcherID: A-3561-2009.
;
;
X-ray Crystallography Unit
School of Physics
Universiti Sains Malaysia
11800 USM, Penang
Malaysia
;
    'Chin Wei Ooi' ?
;
X-ray Crystallography Unit
School of Physics
Universiti Sains Malaysia
11800 USM, Penang
Malaysia
;
    'B. Palakshi Reddy' ?
;
Organic Chemistry Division
School of Advanced Sciences
VIT University
Vellore 632 014
India
;
    'V. Vijayakumar' ?
;
Organic Chemistry Division
School of Advanced Sciences
VIT University
Vellore 632 014
India
;
    'S. Sarveswari' ?
;
Organic Chemistry Division
School of Advanced Sciences
VIT University
Vellore 632 014
India
;
data_I
_audit_creation_method     SHELXL-97
_chemical_name_systematic
;
10a-Hydroxy-9-(4-methoxyphenyl)-3,4,5,6,7,8a,9,10a-octahydro-
1<i>H</i>-xanthene-1,8(2<i>H</i>)-dione
;
_chemical_name_common     ?
_chemical_formula_moiety     'C20 H22 O5'
_chemical_formula_sum     'C20 H22 O5'
_chemical_formula_iupac     'C20 H22 O5'
_chemical_formula_weight     342.38
_chemical_melting_point     ?
_symmetry_cell_setting     orthorhombic
_symmetry_space_group_name_H-M     'P b c n'
_symmetry_space_group_name_Hall     '-P 2n 2ab'
loop_
    _symmetry_equiv_pos_as_xyz
    'x, y, z'
    '-x+1/2, -y+1/2, z+1/2'
    '-x, y, -z+1/2'
    'x+1/2, -y+1/2, -z'
    '-x, -y, -z'
    'x-1/2, y-1/2, -z-1/2'
    'x, -y, z-1/2'
    '-x-1/2, y-1/2, z'
_cell_length_a     15.7611(9)
_cell_length_b     18.0089(11)
_cell_length_c     11.6451(7)
_cell_angle_alpha     90.00
_cell_angle_beta     90.00
_cell_angle_gamma     90.00
_cell_volume     3305.3(3)
_cell_formula_units_Z     8
_cell_measurement_reflns_used     9871
_cell_measurement_theta_min     2.58
_cell_measurement_theta_max     34.75
_cell_measurement_temperature     100.0(10)
_exptl_crystal_description     'block'
_exptl_crystal_colour     'colourless'
_exptl_crystal_size_max     0.48
_exptl_crystal_size_mid     0.23
_exptl_crystal_size_min     0.11
_exptl_crystal_density_diffrn     1.376
_exptl_crystal_density_meas     ?
_exptl_crystal_density_method     'not measured'
_exptl_crystal_F_000     1456
_exptl_absorpt_coefficient_mu     0.098
_exptl_absorpt_correction_type     multi-scan
_exptl_absorpt_process_details     '(<i>SADABS</i>; Bruker, 2009)'
_exptl_absorpt_correction_T_min     0.9541
_exptl_absorpt_correction_T_max     0.9896
_exptl_special_details
;
The crystal was placed in the cold stream of an Oxford Cryosystems Cobra
open-flow nitrogen cryostat (Cosier & Glazer, 1986) operating at 100(1) K.
;
_diffrn_ambient_temperature     100.0(10)
_diffrn_radiation_type     MoK\a
_diffrn_radiation_wavelength     0.71073
_diffrn_radiation_source     'fine-focus sealed tube'
_diffrn_radiation_monochromator     graphite
_diffrn_measurement_device_type     'Bruker APEX DUO CCD'
_diffrn_measurement_method     '\f and \w scans'
_diffrn_detector_area_resol_mean     ?
_diffrn_reflns_number     97212
_diffrn_reflns_av_R_equivalents     0.0452
_diffrn_reflns_av_sigmaI/netI     0.0187
_diffrn_reflns_theta_min     1.72
_diffrn_reflns_theta_max     34.84
_diffrn_reflns_theta_full     34.84
_diffrn_measured_fraction_theta_max     0.998
_diffrn_measured_fraction_theta_full     0.998
_diffrn_reflns_limit_h_min     -25
_diffrn_reflns_limit_h_max     25
_diffrn_reflns_limit_k_min     -28
_diffrn_reflns_limit_k_max     28
_diffrn_reflns_limit_l_min     -18
_diffrn_reflns_limit_l_max     18
_diffrn_standards_number     0
_diffrn_standards_interval_count     .
_diffrn_standards_interval_time     .
_diffrn_standards_decay_%     ?
_refine_special_details
;
Refinement of <i>F</i>^2^ against ALL reflections. The weighted <i>R</i>-factor
<i>wR</i> and goodness of fit <i>S</i> are based on <i>F</i>^2^, conventional
<i>R</i>-factors <i>R</i> are based on <i>F</i>, with <i>F</i> set to zero for
negative <i>F</i>^2^. The threshold expression of <i>F</i>^2^ >
\s(<i>F</i>^2^) is used only for calculating <i>R</i>-factors(gt) <i>etc</i>.
and is not relevant to the choice of reflections for refinement.
<i>R</i>-factors based on <i>F</i>^2^ are statistically about twice as large
as those based on <i>F</i>, and <i>R</i>- factors based on ALL data will be
even larger.
;
_reflns_number_total     7190
_reflns_number_gt     6068
_reflns_threshold_expression     I>2\s(I)
_refine_ls_structure_factor_coef     Fsqd
_refine_ls_matrix_type     full
_refine_ls_R_factor_all     0.0459
_refine_ls_R_factor_gt     0.0370
_refine_ls_wR_factor_gt     0.1012
_refine_ls_wR_factor_ref     0.1083
_refine_ls_goodness_of_fit_ref     1.046
_refine_ls_restrained_S_all     1.046
_refine_ls_number_reflns     7190
_refine_ls_number_parameters     231
_refine_ls_number_restraints     0
_refine_ls_hydrogen_treatment     mixed
_refine_ls_weighting_scheme     calc
_refine_ls_weighting_details
         'calc w=1/[\s^2^(Fo^2^)+(0.0590P)^2^+0.8159P] where P=(Fo^2^+2Fc^2^)/3'
_atom_sites_solution_hydrogens     geom
_atom_sites_solution_primary     direct
_atom_sites_solution_secondary     difmap
_refine_ls_shift/su_max     0.001
_refine_ls_shift/su_mean     0.000
_refine_diff_density_max     0.552
_refine_diff_density_min     -0.237
_refine_ls_extinction_method     none
_refine_ls_extinction_coef     ?
loop_
    _atom_type_symbol
    _atom_type_description
    _atom_type_scat_dispersion_real
    _atom_type_scat_dispersion_imag
    _atom_type_scat_source
    'C' 'C' 0.0033 0.0016
                         'International Tables Vol C Tables 4.2.6.8 and 6.1.1.4'
    'H' 'H' 0.0000 0.0000
                         'International Tables Vol C Tables 4.2.6.8 and 6.1.1.4'
    'O' 'O' 0.0106 0.0060
                         'International Tables Vol C Tables 4.2.6.8 and 6.1.1.4'
_computing_data_collection     'APEX2 (Bruker, 2009)'
_computing_cell_refinement     'SAINT (Bruker, 2009)'
_computing_data_reduction     'SAINT (Bruker, 2009)'
_computing_structure_solution     'SHELXTL (Sheldrick, 2008)'
_computing_structure_refinement     'SHELXTL (Sheldrick, 2008)'
_computing_molecular_graphics     'SHELXTL (Sheldrick, 2008)'
_computing_publication_material
;
SHELXTL (Sheldrick, 2008) and PLATON (Spek, 2009)
;
loop_
    _atom_site_type_symbol
    _atom_site_label
    _atom_site_fract_x
    _atom_site_fract_y
    _atom_site_fract_z
    _atom_site_U_iso_or_equiv
    _atom_site_adp_type
    _atom_site_calc_flag
    _atom_site_refinement_flags
    _atom_site_occupancy
    _atom_site_symmetry_multiplicity
    _atom_site_disorder_assembly
    _atom_site_disorder_group
    O O1 0.41955(4) 0.43646(3) -0.11953(4) 0.01606(10) Uani d . 1 1 . .
    O O2 0.12092(4) 0.39264(4) 0.24042(6) 0.02378(13) Uani d . 1 1 . .
    O O3 0.35506(4) 0.19277(3) 0.24263(5) 0.01785(11) Uani d . 1 1 . .
    O O4 0.18491(3) 0.32355(3) 0.50833(5) 0.01370(10) Uani d . 1 1 . .
    O O5 0.32107(3) 0.36949(3) 0.53699(4) 0.01306(10) Uani d . 1 1 . .
    C C1 0.38478(5) 0.41214(5) -0.22594(6) 0.01835(14) Uani d . 1 1 . .
    H H1A 0.4187 0.4321 -0.2894 0.028 Uiso calc R 1 1 . .
    H H1B 0.3262 0.4299 -0.2328 0.028 Uiso calc R 1 1 . .
    H H1C 0.3855 0.3578 -0.2289 0.028 Uiso calc R 1 1 . .
    C C2 0.38251(4) 0.40829(4) -0.02218(5) 0.01168(11) Uani d . 1 1 . .
    C C3 0.42230(5) 0.42661(4) 0.08114(6) 0.01375(12) Uani d . 1 1 . .
    H H3A 0.4718 0.4567 0.0811 0.016 Uiso calc R 1 1 . .
    C C4 0.38909(4) 0.40059(4) 0.18390(6) 0.01299(11) Uani d . 1 1 . .
    H H4A 0.4165 0.4130 0.2540 0.016 Uiso calc R 1 1 . .
    C C5 0.31611(4) 0.35644(4) 0.18628(5) 0.01067(11) Uani d . 1 1 . .
    C C6 0.27766(4) 0.33891(4) 0.08261(6) 0.01223(11) Uani d . 1 1 . .
    H H6A 0.2279 0.3092 0.0828 0.015 Uiso calc R 1 1 . .
    C C7 0.31024(4) 0.36386(4) -0.02199(6) 0.01273(11) Uani d . 1 1 . .
    H H7A 0.2834 0.3507 -0.0921 0.015 Uiso calc R 1 1 . .
    C C8 0.27857(4) 0.33101(4) 0.30012(5) 0.01100(11) Uani d . 1 1 . .
    H H8A 0.2310 0.2958 0.2841 0.013 Uiso calc R 1 1 . .
    C C9 0.34387(4) 0.29187(4) 0.37349(5) 0.01071(11) Uani d . 1 1 . .
    C C10 0.37999(4) 0.22215(4) 0.33249(6) 0.01227(11) Uani d . 1 1 . .
    C C11 0.44481(5) 0.18319(4) 0.40660(6) 0.01532(12) Uani d . 1 1 . .
    H H11A 0.4845 0.1553 0.3568 0.018 Uiso calc R 1 1 . .
    H H11B 0.4155 0.1470 0.4568 0.018 Uiso calc R 1 1 . .
    C C12 0.49507(5) 0.23714(4) 0.48070(6) 0.01564(12) Uani d . 1 1 . .
    H H12A 0.5300 0.2698 0.4312 0.019 Uiso calc R 1 1 . .
    H H12B 0.5337 0.2092 0.5320 0.019 Uiso calc R 1 1 . .
    C C13 0.43452(4) 0.28408(4) 0.55218(6) 0.01375(12) Uani d . 1 1 . .
    H H13A 0.4103 0.2532 0.6144 0.016 Uiso calc R 1 1 . .
    H H13B 0.4664 0.3253 0.5882 0.016 Uiso calc R 1 1 . .
    C C14 0.36412(4) 0.31523(4) 0.48106(6) 0.01110(11) Uani d . 1 1 . .
    C C15 0.23657(4) 0.38542(4) 0.49304(6) 0.01137(11) Uani d . 1 1 . .
    C C16 0.20491(5) 0.45323(4) 0.55788(6) 0.01448(12) Uani d . 1 1 . .
    H H16A 0.2459 0.4945 0.5488 0.017 Uiso calc R 1 1 . .
    H H16B 0.2004 0.4415 0.6407 0.017 Uiso calc R 1 1 . .
    C C17 0.11806(5) 0.47705(4) 0.51201(7) 0.01725(13) Uani d . 1 1 . .
    H H17A 0.1003 0.5234 0.5509 0.021 Uiso calc R 1 1 . .
    H H17B 0.0758 0.4382 0.5303 0.021 Uiso calc R 1 1 . .
    C C18 0.11950(5) 0.48996(5) 0.38134(7) 0.02103(15) Uani d . 1 1 . .
    H H18A 0.0610 0.4990 0.3537 0.025 Uiso calc R 1 1 . .
    H H18B 0.1538 0.5346 0.3640 0.025 Uiso calc R 1 1 . .
    C C19 0.15647(5) 0.42367(4) 0.31926(6) 0.01632(13) Uani d . 1 1 . .
    C C20 0.24286(4) 0.39890(4) 0.36411(6) 0.01216(11) Uani d . 1 1 . .
    H H20A 0.2833 0.4409 0.3521 0.015 Uiso calc R 1 1 . .
    H H1O4 0.1773(11) 0.3167(9) 0.5830(15) 0.044(4) Uiso d . 1 1 . .
loop_
    _atom_site_aniso_label
    _atom_site_aniso_U_11
    _atom_site_aniso_U_22
    _atom_site_aniso_U_33
    _atom_site_aniso_U_12
    _atom_site_aniso_U_13
    _atom_site_aniso_U_23
    O1 0.0198(2) 0.0200(2) 0.0083(2) -0.00409(19) 0.00179(17) 0.00088(17)
    O2 0.0187(3) 0.0334(3) 0.0192(3) 0.0069(2) -0.0042(2) -0.0018(2)
    O3 0.0242(3) 0.0162(2) 0.0131(2) 0.0013(2) -0.00347(19) -0.00439(18)
    O4 0.0146(2) 0.0138(2) 0.0126(2) -0.00304(16) 0.00192(16) 0.00182(17)
    O5 0.0119(2) 0.0149(2) 0.0124(2) 0.00174(16) -0.00052(16) -0.00358(16)
    C1 0.0258(4) 0.0206(3) 0.0086(3) -0.0017(3) 0.0007(2) -0.0008(2)
    C2 0.0138(3) 0.0127(3) 0.0085(2) 0.0004(2) 0.00115(19) 0.00019(19)
    C3 0.0145(3) 0.0166(3) 0.0101(2) -0.0037(2) 0.0003(2) 0.0000(2)
    C4 0.0137(3) 0.0161(3) 0.0092(2) -0.0031(2) -0.0005(2) -0.0003(2)
    C5 0.0116(2) 0.0115(2) 0.0089(2) 0.00015(19) 0.00017(19) 0.00024(19)
    C6 0.0130(3) 0.0134(3) 0.0103(2) -0.0016(2) -0.00051(19) -0.0007(2)
    C7 0.0144(3) 0.0146(3) 0.0092(2) -0.0012(2) -0.0010(2) -0.0008(2)
    C8 0.0113(2) 0.0122(2) 0.0095(2) -0.00026(19) 0.00045(19) 0.00068(19)
    C9 0.0119(2) 0.0110(2) 0.0093(2) 0.00007(19) 0.00030(19) -0.00021(19)
    C10 0.0143(3) 0.0119(2) 0.0106(2) -0.0004(2) 0.0003(2) -0.0001(2)
    C11 0.0182(3) 0.0133(3) 0.0145(3) 0.0032(2) -0.0021(2) -0.0012(2)
    C12 0.0130(3) 0.0175(3) 0.0164(3) 0.0025(2) -0.0017(2) -0.0023(2)
    C13 0.0128(3) 0.0165(3) 0.0119(3) 0.0010(2) -0.0021(2) -0.0016(2)
    C14 0.0110(2) 0.0116(2) 0.0107(2) -0.00030(19) 0.00070(19) -0.00083(19)
    C15 0.0111(3) 0.0117(2) 0.0114(2) -0.00005(19) 0.00047(19) -0.0001(2)
    C16 0.0159(3) 0.0133(3) 0.0143(3) 0.0013(2) 0.0031(2) -0.0016(2)
    C17 0.0165(3) 0.0179(3) 0.0173(3) 0.0049(2) 0.0041(2) 0.0010(2)
    C18 0.0232(3) 0.0223(3) 0.0176(3) 0.0103(3) 0.0031(3) 0.0032(3)
    C19 0.0157(3) 0.0199(3) 0.0133(3) 0.0047(2) 0.0021(2) 0.0039(2)
    C20 0.0130(3) 0.0132(3) 0.0103(2) 0.0011(2) 0.0019(2) 0.0011(2)
_geom_special_details
;
All e.s.d.'s (except the e.s.d. in the dihedral angle between two l.s. planes)
are estimated using the full covariance matrix. The cell e.s.d.'s are taken
into account individually in the estimation of e.s.d.'s in distances, angles
and torsion angles; correlations between e.s.d.'s in cell parameters are only
used when they are defined by crystal symmetry. An approximate (isotropic)
treatment of cell e.s.d.'s is used for estimating e.s.d.'s involving l.s.
planes.
;
loop_
    _geom_bond_atom_site_label_1
    _geom_bond_atom_site_label_2
    _geom_bond_site_symmetry_2
    _geom_bond_distance
    _geom_bond_publ_flag
    O1 C2 . 1.3724(8) ?
    O1 C1 . 1.4240(9) ?
    O2 C19 . 1.2121(10) ?
    O3 C10 . 1.2366(8) ?
    O4 C15 . 1.3914(8) ?
    O4 H1O4 . 0.887(17) ?
    O5 C14 . 1.3561(8) ?
    O5 C15 . 1.4552(8) ?
    C1 H1A . 0.9800 ?
    C1 H1B . 0.9800 ?
    C1 H1C . 0.9800 ?
    C2 C7 . 1.3919(10) ?
    C2 C3 . 1.3963(9) ?
    C3 C4 . 1.3876(9) ?
    C3 H3A . 0.9500 ?
    C4 C5 . 1.3986(9) ?
    C4 H4A . 0.9500 ?
    C5 C6 . 1.3872(9) ?
    C5 C8 . 1.5223(9) ?
    C6 C7 . 1.3961(9) ?
    C6 H6A . 0.9500 ?
    C7 H7A . 0.9500 ?
    C8 C9 . 1.5120(9) ?
    C8 C20 . 1.5383(9) ?
    C8 H8A . 1.0000 ?
    C9 C14 . 1.3595(9) ?
    C9 C10 . 1.4590(9) ?
    C10 C11 . 1.5102(10) ?
    C11 C12 . 1.5220(10) ?
    C11 H11A . 0.9900 ?
    C11 H11B . 0.9900 ?
    C12 C13 . 1.5225(10) ?
    C12 H12A . 0.9900 ?
    C12 H12B . 0.9900 ?
    C13 C14 . 1.4940(10) ?
    C13 H13A . 0.9900 ?
    C13 H13B . 0.9900 ?
    C15 C16 . 1.5201(10) ?
    C15 C20 . 1.5241(9) ?
    C16 C17 . 1.5306(11) ?
    C16 H16A . 0.9900 ?
    C16 H16B . 0.9900 ?
    C17 C18 . 1.5395(11) ?
    C17 H17A . 0.9900 ?
    C17 H17B . 0.9900 ?
    C18 C19 . 1.5124(11) ?
    C18 H18A . 0.9900 ?
    C18 H18B . 0.9900 ?
    C19 C20 . 1.5250(10) ?
    C20 H20A . 1.0000 ?
loop_
    _geom_angle_atom_site_label_1
    _geom_angle_atom_site_label_2
    _geom_angle_atom_site_label_3
    _geom_angle_site_symmetry_1
    _geom_angle_site_symmetry_3
    _geom_angle
    _geom_angle_publ_flag
    C2 O1 C1 . . 116.20(6) ?
    C15 O4 H1O4 . . 108.5(11) ?
    C14 O5 C15 . . 115.53(5) ?
    O1 C1 H1A . . 109.5 ?
    O1 C1 H1B . . 109.5 ?
    H1A C1 H1B . . 109.5 ?
    O1 C1 H1C . . 109.5 ?
    H1A C1 H1C . . 109.5 ?
    H1B C1 H1C . . 109.5 ?
    O1 C2 C7 . . 124.19(6) ?
    O1 C2 C3 . . 115.68(6) ?
    C7 C2 C3 . . 120.13(6) ?
    C4 C3 C2 . . 119.60(6) ?
    C4 C3 H3A . . 120.2 ?
    C2 C3 H3A . . 120.2 ?
    C3 C4 C5 . . 121.28(6) ?
    C3 C4 H4A . . 119.4 ?
    C5 C4 H4A . . 119.4 ?
    C6 C5 C4 . . 118.13(6) ?
    C6 C5 C8 . . 121.31(6) ?
    C4 C5 C8 . . 120.53(6) ?
    C5 C6 C7 . . 121.69(6) ?
    C5 C6 H6A . . 119.2 ?
    C7 C6 H6A . . 119.2 ?
    C2 C7 C6 . . 119.17(6) ?
    C2 C7 H7A . . 120.4 ?
    C6 C7 H7A . . 120.4 ?
    C9 C8 C5 . . 111.58(5) ?
    C9 C8 C20 . . 110.23(5) ?
    C5 C8 C20 . . 108.97(5) ?
    C9 C8 H8A . . 108.7 ?
    C5 C8 H8A . . 108.7 ?
    C20 C8 H8A . . 108.7 ?
    C14 C9 C10 . . 118.45(6) ?
    C14 C9 C8 . . 122.42(6) ?
    C10 C9 C8 . . 118.81(6) ?
    O3 C10 C9 . . 121.41(6) ?
    O3 C10 C11 . . 119.98(6) ?
    C9 C10 C11 . . 118.47(6) ?
    C10 C11 C12 . . 112.31(6) ?
    C10 C11 H11A . . 109.1 ?
    C12 C11 H11A . . 109.1 ?
    C10 C11 H11B . . 109.1 ?
    C12 C11 H11B . . 109.1 ?
    H11A C11 H11B . . 107.9 ?
    C11 C12 C13 . . 109.76(6) ?
    C11 C12 H12A . . 109.7 ?
    C13 C12 H12A . . 109.7 ?
    C11 C12 H12B . . 109.7 ?
    C13 C12 H12B . . 109.7 ?
    H12A C12 H12B . . 108.2 ?
    C14 C13 C12 . . 111.78(6) ?
    C14 C13 H13A . . 109.3 ?
    C12 C13 H13A . . 109.3 ?
    C14 C13 H13B . . 109.3 ?
    C12 C13 H13B . . 109.3 ?
    H13A C13 H13B . . 107.9 ?
    O5 C14 C9 . . 123.23(6) ?
    O5 C14 C13 . . 112.08(6) ?
    C9 C14 C13 . . 124.67(6) ?
    O4 C15 O5 . . 109.43(5) ?
    O4 C15 C16 . . 112.80(6) ?
    O5 C15 C16 . . 106.51(5) ?
    O4 C15 C20 . . 106.96(5) ?
    O5 C15 C20 . . 108.57(5) ?
    C16 C15 C20 . . 112.50(6) ?
    C15 C16 C17 . . 110.21(6) ?
    C15 C16 H16A . . 109.6 ?
    C17 C16 H16A . . 109.6 ?
    C15 C16 H16B . . 109.6 ?
    C17 C16 H16B . . 109.6 ?
    H16A C16 H16B . . 108.1 ?
    C16 C17 C18 . . 111.97(6) ?
    C16 C17 H17A . . 109.2 ?
    C18 C17 H17A . . 109.2 ?
    C16 C17 H17B . . 109.2 ?
    C18 C17 H17B . . 109.2 ?
    H17A C17 H17B . . 107.9 ?
    C19 C18 C17 . . 111.03(6) ?
    C19 C18 H18A . . 109.4 ?
    C17 C18 H18A . . 109.4 ?
    C19 C18 H18B . . 109.4 ?
    C17 C18 H18B . . 109.4 ?
    H18A C18 H18B . . 108.0 ?
    O2 C19 C18 . . 123.23(7) ?
    O2 C19 C20 . . 122.49(7) ?
    C18 C19 C20 . . 114.28(6) ?
    C15 C20 C19 . . 109.02(5) ?
    C15 C20 C8 . . 111.99(5) ?
    C19 C20 C8 . . 113.16(6) ?
    C15 C20 H20A . . 107.5 ?
    C19 C20 H20A . . 107.5 ?
    C8 C20 H20A . . 107.5 ?
loop_
    _geom_torsion_atom_site_label_1
    _geom_torsion_atom_site_label_2
    _geom_torsion_atom_site_label_3
    _geom_torsion_atom_site_label_4
    _geom_torsion_site_symmetry_1
    _geom_torsion_site_symmetry_2
    _geom_torsion_site_symmetry_3
    _geom_torsion_site_symmetry_4
    _geom_torsion
    _geom_torsion_publ_flag
    C1 O1 C2 C7 . . . . -5.83(10) ?
    C1 O1 C2 C3 . . . . 173.89(6) ?
    O1 C2 C3 C4 . . . . 179.92(6) ?
    C7 C2 C3 C4 . . . . -0.35(11) ?
    C2 C3 C4 C5 . . . . -0.24(11) ?
    C3 C4 C5 C6 . . . . 0.28(10) ?
    C3 C4 C5 C8 . . . . -177.51(6) ?
    C4 C5 C6 C7 . . . . 0.28(10) ?
    C8 C5 C6 C7 . . . . 178.05(6) ?
    O1 C2 C7 C6 . . . . -179.41(6) ?
    C3 C2 C7 C6 . . . . 0.89(10) ?
    C5 C6 C7 C2 . . . . -0.86(10) ?
    C6 C5 C8 C9 . . . . 128.25(7) ?
    C4 C5 C8 C9 . . . . -54.04(8) ?
    C6 C5 C8 C20 . . . . -109.80(7) ?
    C4 C5 C8 C20 . . . . 67.91(8) ?
    C5 C8 C9 C14 . . . . 122.43(7) ?
    C20 C8 C9 C14 . . . . 1.21(9) ?
    C5 C8 C9 C10 . . . . -64.17(8) ?
    C20 C8 C9 C10 . . . . 174.62(6) ?
    C14 C9 C10 O3 . . . . 169.77(7) ?
    C8 C9 C10 O3 . . . . -3.90(10) ?
    C14 C9 C10 C11 . . . . -6.00(9) ?
    C8 C9 C10 C11 . . . . -179.66(6) ?
    O3 C10 C11 C12 . . . . 155.40(7) ?
    C9 C10 C11 C12 . . . . -28.78(9) ?
    C10 C11 C12 C13 . . . . 55.12(8) ?
    C11 C12 C13 C14 . . . . -47.83(8) ?
    C15 O5 C14 C9 . . . . 18.89(9) ?
    C15 O5 C14 C13 . . . . -160.19(6) ?
    C10 C9 C14 O5 . . . . -165.29(6) ?
    C8 C9 C14 O5 . . . . 8.13(10) ?
    C10 C9 C14 C13 . . . . 13.68(10) ?
    C8 C9 C14 C13 . . . . -172.89(6) ?
    C12 C13 C14 O5 . . . . -166.48(6) ?
    C12 C13 C14 C9 . . . . 14.45(10) ?
    C14 O5 C15 O4 . . . . 64.53(7) ?
    C14 O5 C15 C16 . . . . -173.25(6) ?
    C14 O5 C15 C20 . . . . -51.88(7) ?
    O4 C15 C16 C17 . . . . -63.35(7) ?
    O5 C15 C16 C17 . . . . 176.59(5) ?
    C20 C15 C16 C17 . . . . 57.76(8) ?
    C15 C16 C17 C18 . . . . -54.64(8) ?
    C16 C17 C18 C19 . . . . 51.97(9) ?
    C17 C18 C19 O2 . . . . 127.53(8) ?
    C17 C18 C19 C20 . . . . -52.57(9) ?
    O4 C15 C20 C19 . . . . 67.95(7) ?
    O5 C15 C20 C19 . . . . -174.06(5) ?
    C16 C15 C20 C19 . . . . -56.44(7) ?
    O4 C15 C20 C8 . . . . -58.05(7) ?
    O5 C15 C20 C8 . . . . 59.94(7) ?
    C16 C15 C20 C8 . . . . 177.56(6) ?
    O2 C19 C20 C15 . . . . -125.90(8) ?
    C18 C19 C20 C15 . . . . 54.19(8) ?
    O2 C19 C20 C8 . . . . -0.58(10) ?
    C18 C19 C20 C8 . . . . 179.51(6) ?
    C9 C8 C20 C15 . . . . -34.60(7) ?
    C5 C8 C20 C15 . . . . -157.37(5) ?
    C9 C8 C20 C19 . . . . -158.31(6) ?
    C5 C8 C20 C19 . . . . 78.92(7) ?
loop_
    _geom_hbond_atom_site_label_D
    _geom_hbond_atom_site_label_H
    _geom_hbond_atom_site_label_A
    _geom_hbond_site_symmetry_A
    _geom_hbond_distance_DH
    _geom_hbond_distance_HA
    _geom_hbond_distance_DA
    _geom_hbond_angle_DHA
    _geom_hbond_publ_flag
    O4 H1O4 O3 2_555 0.886(17) 1.935(17) 2.8156(8) 172.0(16) yes
    C12 H12B O4 4_556 0.99 2.50 3.1879(9) 126.3 yes
    C12 H12A Cg1 4_655 0.99 2.78 3.6557(8) 147 yes
    C16 H16A Cg1 8_565 0.99 2.78 3.7467(8) 165 yes
_iucr_refine_instructions_details
;
TITL mo_c3_0m in Pbcn (100K)
CELL 0.71073  15.7611  18.0089  11.6451  90.000  90.000  90.000
ZERR    8.00   0.0009   0.0011   0.0007   0.000   0.000   0.000
LATT  1
SYMM 0.5-X, 0.5-Y, 0.5+Z
SYMM -X, Y, 0.5-Z
SYMM 0.5+X, 0.5-Y, -Z
SFAC C H O
UNIT 160 176 40
TEMP -173.000
SIZE 0.107 0.23 0.482
EQIV $1 1/2+x,1/2-y,1-z
HTAB C12 O4_$1
L.S. 10
BOND $H
FMAP 2 3 60
OMIT 1 0 4
PLAN 20
ACTA
CONF
WGHT      0.0590      0.8159
FVAR       0.38883
O1    3    0.419555    0.436457   -0.119532    11.00000    0.01983    0.01999 =
         0.00834    0.00088    0.00179   -0.00409
O2    3    0.120924    0.392636    0.240418    11.00000    0.01873    0.03337 =
         0.01924   -0.00178   -0.00419    0.00692
O3    3    0.355064    0.192766    0.242635    11.00000    0.02423    0.01619 =
         0.01311   -0.00439   -0.00347    0.00134
O4    3    0.184909    0.323550    0.508330    11.00000    0.01460    0.01385 =
         0.01264    0.00182    0.00192   -0.00304
O5    3    0.321065    0.369486    0.536991    11.00000    0.01188    0.01485 =
         0.01244   -0.00358   -0.00052    0.00174
C1    1    0.384779    0.412145   -0.225943    11.00000    0.02581    0.02061 =
         0.00864   -0.00075    0.00074   -0.00169
AFIX 137
H1A   2    0.418701    0.432078   -0.289377    11.00000   -1.50000
H1B   2    0.326205    0.429859   -0.232792    11.00000   -1.50000
H1C   2    0.385497    0.357764   -0.228893    11.00000   -1.50000
AFIX   0
C2    1    0.382505    0.408293   -0.022180    11.00000    0.01384    0.01265 =
         0.00855    0.00019    0.00115    0.00037
C3    1    0.422295    0.426607    0.081139    11.00000    0.01452    0.01659 =
         0.01014    0.00000    0.00026   -0.00368
AFIX  43
H3A   2    0.471801    0.456699    0.081081    11.00000   -1.20000
AFIX   0
C4    1    0.389091    0.400589    0.183896    11.00000    0.01371    0.01611 =
         0.00916   -0.00025   -0.00051   -0.00310
AFIX  43
H4A   2    0.416463    0.413006    0.253995    11.00000   -1.20000
AFIX   0
C5    1    0.316109    0.356440    0.186277    11.00000    0.01159    0.01152 =
         0.00889    0.00024    0.00017    0.00015
C6    1    0.277663    0.338906    0.082607    11.00000    0.01298    0.01340 =
         0.01031   -0.00065   -0.00051   -0.00161
AFIX  43
H6A   2    0.227890    0.309153    0.082784    11.00000   -1.20000
AFIX   0
C7    1    0.310244    0.363865   -0.021986    11.00000    0.01439    0.01456 =
         0.00925   -0.00078   -0.00098   -0.00118
AFIX  43
H7A   2    0.283427    0.350688   -0.092147    11.00000   -1.20000
AFIX   0
C8    1    0.278567    0.331015    0.300122    11.00000    0.01128    0.01224 =
         0.00949    0.00068    0.00045   -0.00026
AFIX  13
H8A   2    0.230975    0.295782    0.284114    11.00000   -1.20000
AFIX   0
C9    1    0.343867    0.291868    0.373490    11.00000    0.01192    0.01096 =
         0.00926   -0.00021    0.00030    0.00007
C10   1    0.379988    0.222145    0.332487    11.00000    0.01427    0.01195 =
         0.01059   -0.00006    0.00034   -0.00043
C11   1    0.444809    0.183189    0.406601    11.00000    0.01816    0.01326 =
         0.01453   -0.00115   -0.00214    0.00317
AFIX  23
H11A  2    0.484463    0.155278    0.356763    11.00000   -1.20000
H11B  2    0.415509    0.147010    0.456844    11.00000   -1.20000
AFIX   0
C12   1    0.495075    0.237144    0.480703    11.00000    0.01302    0.01752 =
         0.01638   -0.00234   -0.00174    0.00251
AFIX  23
H12A  2    0.529956    0.269756    0.431153    11.00000   -1.20000
H12B  2    0.533655    0.209196    0.532013    11.00000   -1.20000
AFIX   0
C13   1    0.434524    0.284084    0.552176    11.00000    0.01284    0.01653 =
         0.01188   -0.00164   -0.00210    0.00095
AFIX  23
H13A  2    0.410282    0.253193    0.614375    11.00000   -1.20000
H13B  2    0.466407    0.325338    0.588161    11.00000   -1.20000
AFIX   0
C14   1    0.364115    0.315234    0.481064    11.00000    0.01097    0.01159 =
         0.01074   -0.00083    0.00070   -0.00030
C15   1    0.236573    0.385416    0.493036    11.00000    0.01107    0.01169 =
         0.01135   -0.00008    0.00047   -0.00005
C16   1    0.204905    0.453227    0.557879    11.00000    0.01586    0.01330 =
         0.01428   -0.00160    0.00311    0.00126
AFIX  23
H16A  2    0.245875    0.494481    0.548806    11.00000   -1.20000
H16B  2    0.200394    0.441469    0.640701    11.00000   -1.20000
AFIX   0
C17   1    0.118063    0.477046    0.512007    11.00000    0.01653    0.01794 =
         0.01729    0.00099    0.00412    0.00493
AFIX  23
H17A  2    0.100318    0.523391    0.550916    11.00000   -1.20000
H17B  2    0.075752    0.438172    0.530279    11.00000   -1.20000
AFIX   0
C18   1    0.119498    0.489960    0.381339    11.00000    0.02317    0.02230 =
         0.01763    0.00319    0.00308    0.01031
AFIX  23
H18A  2    0.061002    0.498970    0.353679    11.00000   -1.20000
H18B  2    0.153837    0.534599    0.363967    11.00000   -1.20000
AFIX   0
C19   1    0.156469    0.423669    0.319261    11.00000    0.01572    0.01995 =
         0.01330    0.00390    0.00209    0.00469
C20   1    0.242855    0.398896    0.364112    11.00000    0.01302    0.01320 =
         0.01027    0.00115    0.00190    0.00110
AFIX  13
H20A  2    0.283342    0.440935    0.352069    11.00000   -1.20000
AFIX   0
H1O4  2    0.177291    0.316659    0.583038    11.00000    0.04359
HKLF 4 1 0 1 0 0 0 1 1 0 0
REM  mo_c3_0m in Pbcn (100K)
REM R1 =  0.0370 for   6068 Fo > 4sig(Fo)  and  0.0459 for all   7190 data
REM    231 parameters refined using      0 restraints
END
WGHT      0.0590      0.8159
REM Highest difference peak  0.552,  deepest hole -0.237,  1-sigma level  0.061
Q1    1   0.2216  0.4196  0.5226  11.00000  0.05    0.55
Q2    1   0.3634  0.2595  0.3508  11.00000  0.05    0.55
Q3    1   0.2419  0.3982  0.4347  11.00000  0.05    0.50
Q4    1   0.3556  0.3043  0.4250  11.00000  0.05    0.50
Q5    1   0.3537  0.3787  0.1893  11.00000  0.05    0.50
Q6    1   0.4002  0.4190  0.0300  11.00000  0.05    0.49
Q7    1   0.3999  0.3007  0.5179  11.00000  0.05    0.48
Q8    1   0.1980  0.4065  0.3394  11.00000  0.05    0.47
Q9    1   0.3493  0.3884 -0.0269  11.00000  0.05    0.46
Q10   1   0.4125  0.2032  0.3644  11.00000  0.05    0.44
Q11   1   0.2993  0.3429  0.1369  11.00000  0.05    0.44
Q12   1   0.1352  0.4579  0.3438  11.00000  0.05    0.42
Q13   1   0.4062  0.4191  0.1337  11.00000  0.05    0.41
Q14   1   0.1597  0.4618  0.5357  11.00000  0.05    0.38
Q15   1   0.2595  0.3637  0.3328  11.00000  0.05    0.38
Q16   1   0.2980  0.3450  0.0260  11.00000  0.05    0.37
Q17   1   0.4721  0.2060  0.4438  11.00000  0.05    0.37
Q18   1   0.1174  0.4799  0.4393  11.00000  0.05    0.36
Q19   1   0.4653  0.2613  0.5159  11.00000  0.05    0.34
Q20   1   0.3624  0.2040  0.2929  11.00000  0.05    0.33
;
