# Supplementary material for: 10a-Hy­droxy-9-(4-meth­oxy­phen­yl)-3,4,5,6,7,8a,9,10a-octa­hydro-1H-xanthene-1,8(2H)-dione
Source: Acta Crystallogr Sect E Struct Rep Online. 2012 Jul 7;68(Pt 8):o2367–8. doi: 10.1107/S160053681203005X (PMC3414299; doi:10.1107/S160053681203005X)
Supplement: Supplementary file 2 [file e-68-o2367-Isup2.hkl]

# 
# h,k,l, Fc-squared, Fo-squared, sigma(Fo-squared) and status flag 
# 
data_I
_shelx_title ' mo_c3_0m in Pbcn (100K)' 
_shelx_refln_list_code          4 
_shelx_F_calc_maximum      255.98 
_exptl_crystal_F_000      1456.00 
_reflns_d_resolution_high  0.6220 
 
loop_ 
 _symmetry_equiv_pos_as_xyz 
 'x, y, z' 
 '-x+1/2, -y+1/2, z+1/2' 
 '-x, y, -z+1/2' 
 'x+1/2, -y+1/2, -z' 
 '-x, -y, -z' 
 'x-1/2, y-1/2, -z-1/2' 
 'x, -y, z-1/2' 
 '-x-1/2, y-1/2, z' 
 
_cell_length_a    15.7611 
_cell_length_b    18.0089 
_cell_length_c    11.6451 
_cell_angle_alpha  90.000 
_cell_angle_beta   90.000 
_cell_angle_gamma  90.000 
 
_shelx_F_squared_multiplier     1.000 
 
loop_ 
 _refln_index_h 
 _refln_index_k 
 _refln_index_l 
 _refln_F_squared_calc 
 _refln_F_squared_meas 
 _refln_F_squared_sigma 
 _refln_observed_status 
   2   0   0    40853.57    40096.49    595.70 o 
   4   0   0    65523.37    65760.10    971.43 o 
   6   0   0      601.51      677.14     11.46 o 
   8   0   0     1848.69     1964.63     20.49 o 
  10   0   0     1253.92     1276.78     15.55 o 
  12   0   0      362.15      418.48      9.92 o 
  14   0   0       74.14       61.21      4.89 o 
  16   0   0     6084.14     5711.59     63.97 o 
  18   0   0      768.37      768.53     21.47 o 
  20   0   0     1348.35     1258.91     28.68 o 
  22   0   0       63.74       75.63     15.65 o 
  24   0   0       35.24       66.77     16.27 o 
   1   1   0     2639.95     2625.93     68.49 o 
   3   1   0      311.55      266.74      8.34 o 
   5   1   0      645.39      536.52     13.71 o 
   7   1   0     7201.05     7524.95     51.50 o 
   9   1   0      715.17      761.47      7.71 o 
  11   1   0     4988.28     5351.93     39.16 o 
  13   1   0      118.87      112.05      4.15 o 
  15   1   0        5.91       10.42      3.67 o 
  17   1   0       57.73       55.28      4.45 o 
  19   1   0      366.42      326.80     10.07 o 
  21   1   0      115.77       97.68      8.41 o 
  23   1   0      366.89      348.93     20.42 o 
  25   1   0      545.56      587.98     29.70 o 
   2   2   0       10.11        6.38      2.33 o 
   4   2   0     8274.43     8338.18    177.40 o 
   6   2   0    17648.46    18543.73    178.58 o 
   8   2   0      765.77      871.94      8.60 o 
  10   2   0     2450.64     2541.74     19.16 o 
  12   2   0      101.78       76.64      3.78 o 
  14   2   0     1170.31     1133.10     12.51 o 
  16   2   0       42.47       58.99      3.96 o 
  18   2   0      127.88      112.58      6.28 o 
  20   2   0      119.52      149.54      9.62 o 
  22   2   0     1167.13     1219.17     27.49 o 
  24   2   0      732.47      740.27     31.89 o 
   3   3   0    28515.17    29102.30    427.80 o 
   5   3   0     2605.54     3114.74     35.22 o 
   7   3   0      602.06      675.13      8.17 o 
   9   3   0     1591.74     1539.97     13.50 o 
  11   3   0       39.01       22.17      2.12 o 
  13   3   0      599.16      546.00      8.00 o 
  15   3   0        0.02       -0.01      2.49 o 
  17   3   0       65.94       41.91      4.55 o 
  19   3   0       24.73       28.21      4.76 o 
  21   3   0      665.70      691.88     20.00 o 
  23   3   0       94.48       85.04     13.21 o 
  25   3   0      267.32      201.98     20.12 o 
   4   4   0       44.45       49.48      3.50 o 
   6   4   0      143.00      153.10      4.06 o 
   8   4   0     1303.86     1474.91     14.93 o 
  10   4   0      318.35      362.09      5.95 o 
  12   4   0      123.81      117.93      4.09 o 
  14   4   0     4016.85     3779.79     34.20 o 
  16   4   0      316.68      270.44      8.86 o 
  18   4   0       54.48       54.26      5.39 o 
  20   4   0      488.47      448.40     15.59 o 
  22   4   0      446.56      424.06     20.73 o 
  24   4   0      547.04      579.42     27.30 o 
   1   5   0    31947.18    33131.07    591.73 o 
   3   5   0     7031.80     6292.17    245.63 o 
   5   5   0     5150.73     5670.32     52.94 o 
   7   5   0       63.97       98.07      3.63 o 
   9   5   0      254.50      260.12      4.71 o 
  11   5   0     5006.06     5129.01     36.85 o 
  13   5   0     7661.80     7432.35     63.12 o 
  15   5   0      623.65      535.09     10.67 o 
  17   5   0     1043.63     1043.10     17.42 o 
  19   5   0        1.97       -2.41      3.79 o 
  21   5   0      190.05      194.64     12.58 o 
  23   5   0       61.00       46.90      8.48 o 
   0   6   0      302.98      351.36     10.12 o 
   2   6   0    17580.08    10317.84    261.00 o 
   4   6   0     3670.67     3522.09     40.10 o 
   6   6   0     9043.43     9532.19     68.98 o 
   8   6   0     5428.38     5808.28     46.16 o 
  10   6   0      298.75      290.51      5.94 o 
  12   6   0     2362.85     2533.35     23.27 o 
  14   6   0        3.14        3.74      2.97 o 
  16   6   0       48.55       34.30      4.46 o 
  18   6   0       10.40       13.72      4.28 o 
  20   6   0      151.12      179.42      9.00 o 
  22   6   0     2507.47     2594.59     44.83 o 
  24   6   0     1108.66     1198.89     42.15 o 
   1   7   0     4674.12     4753.87     63.12 o 
   3   7   0     7461.63     7736.52     82.48 o 
   5   7   0    40069.40    43561.38    365.36 o 
   7   7   0      705.44      471.26      9.76 o 
   9   7   0      185.65      184.53      7.40 o 
  11   7   0       50.17       22.71      2.76 o 
  13   7   0      475.69      445.38      9.23 o 
  15   7   0       77.66       47.77      4.72 o 
  17   7   0        7.54        2.73      3.66 o 
  19   7   0        2.13        2.08      4.14 o 
  21   7   0     1097.15     1159.49     25.34 o 
  23   7   0      219.26      223.31     13.97 o 
   0   8   0     8230.47     7923.54    239.01 o 
   2   8   0      305.01      399.54      6.17 o 
   4   8   0     2375.61     2633.58     27.29 o 
   6   8   0      277.10      343.50      6.11 o 
   8   8   0     4143.85     4288.22     37.09 o 
  10   8   0     2506.03     2079.50     21.28 o 
  12   8   0        2.93       11.33      3.14 o 
  14   8   0     6356.97     5989.34     55.88 o 
  16   8   0     2659.62     2618.05     31.69 o 
  18   8   0      432.20      417.92     15.20 o 
  20   8   0       88.40       93.79      7.36 o 
  22   8   0       17.17       22.07      7.20 o 
  24   8   0        0.85        1.32      7.42 o 
   1   9   0     1200.47     1207.51     13.21 o 
   3   9   0      242.20      230.17      5.69 o 
   5   9   0     2421.31     2126.87     19.70 o 
   7   9   0       55.45      110.19      4.73 o 
   9   9   0    12331.06    12565.71    110.78 o 
  11   9   0     2984.15     2839.66     27.85 o 
  13   9   0     1449.75     1276.73     17.12 o 
  15   9   0       57.63       49.64      5.01 o 
  17   9   0      316.66      320.56     10.52 o 
  19   9   0     1445.04     1467.09     24.28 o 
  21   9   0       14.98       12.31      5.69 o 
  23   9   0      719.35      814.82     23.61 o 
   0  10   0     6631.85     7113.95     84.62 o 
   2  10   0       83.32      119.64      3.44 o 
   4  10   0    14070.47    14331.65    111.66 o 
   6  10   0     1235.65     1433.85     15.72 o 
   8  10   0    14295.35    13963.89    122.16 o 
  10  10   0     6026.08     5830.45     50.36 o 
  12  10   0     1112.60      905.75     13.15 o 
  14  10   0      530.16      571.59     13.86 o 
  16  10   0      638.63      627.06     13.99 o 
  18  10   0      227.51      188.29     10.06 o 
  20  10   0       45.41       43.86      6.37 o 
  22  10   0     1287.90     1400.74     31.39 o 
   1  11   0      478.14      414.59      7.00 o 
   3  11   0     3287.13     3326.98     29.01 o 
   5  11   0     4430.28     4697.22     46.71 o 
   7  11   0      601.12      647.96      9.74 o 
   9  11   0    13231.48    12638.87    101.44 o 
  11  11   0     1203.64     1070.52     14.25 o 
  13  11   0        6.60       13.32      3.62 o 
  15  11   0       35.93       29.03      4.70 o 
  17  11   0      137.42      124.35      7.76 o 
  19  11   0     1120.18     1136.65     21.13 o 
  21  11   0     1118.77     1102.26     23.18 o 
  23  11   0       98.65       87.39     13.69 o 
   0  12   0      652.07      623.53     14.01 o 
   2  12   0      514.44      488.03      7.80 o 
   4  12   0        4.27        0.90      1.43 o 
   6  12   0     1240.46     1284.92     15.02 o 
   8  12   0     1552.31     1392.27     16.14 o 
  10  12   0      286.75      369.68      7.90 o 
  12  12   0      153.10      179.13      6.61 o 
  14  12   0      165.91      146.82      6.99 o 
  16  12   0       22.28       10.59      4.41 o 
  18  12   0      470.03      486.68     13.67 o 
  20  12   0      328.88      347.72     13.25 o 
  22  12   0       73.03       89.25      8.73 o 
   1  13   0     1519.39     1617.32     18.56 o 
   3  13   0     1382.78     1291.06     18.14 o 
   5  13   0        0.07       -0.71      1.87 o 
   7  13   0     6422.54     6418.01     54.44 o 
   9  13   0      158.15      167.64      5.78 o 
  11  13   0      374.97      330.70      9.18 o 
  13  13   0       46.78       31.70      4.47 o 
  15  13   0        4.56        2.59      3.95 o 
  17  13   0       72.58       73.67      6.72 o 
  19  13   0      372.32      395.05     15.34 o 
  21  13   0        1.55        1.41      5.45 o 
   0  14   0       53.57       34.37      4.79 o 
   2  14   0      754.32      743.00     10.83 o 
   4  14   0     1208.67     1114.91     13.51 o 
   6  14   0      203.25      147.89      5.27 o 
   8  14   0     4392.59     4188.94     38.27 o 
  10  14   0        0.60       15.29      3.08 o 
  12  14   0     1646.93     1497.06     18.82 o 
  14  14   0      143.93      142.95      7.11 o 
  16  14   0       61.13       66.60      6.30 o 
  18  14   0      168.72      183.27      9.67 o 
  20  14   0      278.71      322.41     12.85 o 
  22  14   0      126.03      110.41      9.53 o 
   1  15   0     1387.51     1386.88     18.58 o 
   3  15   0      290.31      310.66      7.47 o 
   5  15   0      745.82      715.13     10.31 o 
   7  15   0      191.11      158.49      5.65 o 
   9  15   0     1239.33     1140.50     15.69 o 
  11  15   0     4266.92     4026.73     38.65 o 
  13  15   0        5.71        5.39      3.64 o 
  15  15   0      375.71      344.27     10.86 o 
  17  15   0      288.56      315.05     11.59 o 
  19  15   0     1354.77     1391.68     24.39 o 
  21  15   0      361.85      416.20     15.50 o 
   0  16   0       85.13       63.25      6.20 o 
   2  16   0        8.33        4.78      2.99 o 
   4  16   0       27.30       24.00      4.24 o 
   6  16   0     1220.22     1262.79     17.64 o 
   8  16   0     2738.78     2495.27     27.04 o 
  10  16   0      287.42      293.24      8.32 o 
  12  16   0     1080.17     1026.61     15.17 o 
  14  16   0      445.19      464.63     11.63 o 
  16  16   0        0.05       -4.08      4.22 o 
  18  16   0     1581.68     1584.98     26.02 o 
  20  16   0       82.10       96.64      9.73 o 
   1  17   0     1559.83     1455.57     19.29 o 
   3  17   0      821.22      746.92     12.59 o 
   5  17   0      529.95      491.94     10.31 o 
   7  17   0       39.00       33.85      4.16 o 
   9  17   0        3.47        4.80      3.11 o 
  11  17   0      231.39      245.10      8.02 o 
  13  17   0      710.08      718.18     13.84 o 
  15  17   0       41.54       41.75      5.50 o 
  17  17   0     1943.46     2058.72     30.37 o 
  19  17   0        7.25       12.96      5.76 o 
   0  18   0        8.68       -2.40      3.97 o 
   2  18   0      167.46      157.27      6.73 o 
   4  18   0     1991.81     1885.62     23.81 o 
   6  18   0     3033.12     2939.95     33.51 o 
   8  18   0      210.22      209.84      8.31 o 
  10  18   0        9.07       -0.01      3.60 o 
  12  18   0       44.72       36.28      4.56 o 
  14  18   0      182.30      185.25      8.05 o 
  16  18   0      130.69      145.28     10.52 o 
  18  18   0      193.23      162.00     11.92 o 
   1  19   0      331.44      310.33      9.06 o 
   3  19   0      308.45      292.59      9.53 o 
   5  19   0        0.97       -1.01      3.16 o 
   7  19   0       55.39       43.19      4.78 o 
   9  19   0       95.25      124.15      7.05 o 
  11  19   0       36.44       23.13      4.82 o 
  13  19   0      792.39      812.59     24.72 o 
  15  19   0      102.53      113.60      9.20 o 
  17  19   0        1.53        2.69      6.54 o 
  19  19   0     1949.86     2067.40     38.74 o 
   0  20   0      316.07      314.42     16.50 o 
   2  20   0      120.85      129.46      6.76 o 
   4  20   0       62.05       50.71      4.92 o 
   6  20   0       10.24        4.23      3.64 o 
   8  20   0      898.31      892.36     17.24 o 
  10  20   0        0.02        3.06      4.12 o 
  12  20   0       85.63       80.29      7.70 o 
  14  20   0       24.13       25.51      6.53 o 
  16  20   0       49.51       52.00      8.37 o 
  18  20   0       57.72       46.48      8.84 o 
   1  21   0       62.98       77.28      6.19 o 
   3  21   0      818.36      777.96     15.57 o 
   5  21   0      599.24      600.94     12.97 o 
   7  21   0     1096.41     1094.70     18.55 o 
   9  21   0      217.28      196.89      9.14 o 
  11  21   0      199.56      183.21     11.99 o 
  13  21   0     3302.43     3177.03     44.71 o 
  15  21   0      325.48      332.59     17.40 o 
  17  21   0      705.41      741.87     23.58 o 
   0  22   0      735.55      709.82     19.63 o 
   2  22   0       15.86       18.01      4.63 o 
   4  22   0      336.87      321.13     11.36 o 
   6  22   0      954.88      911.57     16.92 o 
   8  22   0      201.01      189.66      9.11 o 
  10  22   0      453.91      493.33     13.43 o 
  12  22   0     1063.91     1071.74     22.52 o 
  14  22   0      475.22      479.19     18.24 o 
  16  22   0     1747.81     1783.48     38.49 o 
   1  23   0      429.30      387.65     11.86 o 
   3  23   0      126.00      118.57      7.72 o 
   5  23   0        0.01        0.64      4.57 o 
   7  23   0      468.65      464.81     13.12 o 
   9  23   0      240.78      249.70     10.69 o 
  11  23   0      193.12      199.30     11.33 o 
  13  23   0       14.04       17.27      7.29 o 
  15  23   0       25.15        8.25      8.87 o 
   0  24   0      284.64      254.69     14.11 o 
   2  24   0      331.90      341.29     11.95 o 
   4  24   0      335.40      311.74     12.16 o 
   6  24   0      146.87      148.68      9.16 o 
   8  24   0      325.51      324.06     13.94 o 
  10  24   0        0.55       -6.02      6.02 o 
  12  24   0        2.11       -6.23      6.23 o 
  14  24   0      184.69      189.26     20.18 o 
   1  25   0       88.55       74.82      6.80 o 
   3  25   0       20.48       13.35      5.06 o 
   5  25   0       50.54       35.19      6.36 o 
   7  25   0       84.59       72.94      7.95 o 
   9  25   0       32.39       41.01      7.47 o 
  11  25   0      261.37      273.90     14.55 o 
   0  26   0      549.37      503.36     21.39 o 
   2  26   0       98.99       96.63      7.73 o 
   4  26   0      131.55      125.12      8.98 o 
   6  26   0        0.18        0.94      5.96 o 
   8  26   0      245.81      248.09     14.11 o 
  10  26   0      375.23      369.01     23.54 o 
   1  27   0      173.05      185.42     12.63 o 
   3  27   0      787.96      841.79     20.74 o 
   5  27   0       12.49       13.45      7.16 o 
   7  27   0       12.89        8.07      7.24 o 
   9  27   0       71.49       50.21     14.07 o 
   0  28   0      192.62      205.80     18.92 o 
   2  28   0        0.13       -5.28      6.13 o 
   4  28   0        0.68        0.99      6.38 o 
   6  28   0        1.62       -6.72      6.72 o 
   1   1   1     4489.88     4490.67     67.31 o 
   2   1   1        6.45       12.17      2.87 o 
   3   1   1     6442.65     6798.50     88.95 o 
   4   1   1     9078.53     9326.14     76.28 o 
   5   1   1     3006.63     3107.29     23.70 o 
   6   1   1     2421.97     2451.70     16.74 o 
   7   1   1      332.38      330.56      4.86 o 
   8   1   1     5325.64     5954.61     29.48 o 
   9   1   1       22.51       15.42      1.08 o 
  10   1   1       23.81       26.56      1.39 o 
  11   1   1      679.06      673.80      5.69 o 
  12   1   1     1477.17     1454.03      9.72 o 
  13   1   1      200.42      188.63      3.67 o 
  14   1   1       37.70       37.46      2.12 o 
  15   1   1        8.80        7.17      1.73 o 
  16   1   1      177.22      154.78      4.00 o 
  17   1   1       56.54       60.42      3.25 o 
  18   1   1       34.55       34.52      3.21 o 
  19   1   1      123.59      114.71      5.06 o 
  20   1   1      665.09      682.69     11.49 o 
  21   1   1       12.01       17.87      4.77 o 
  22   1   1        0.02        4.46      4.87 o 
  23   1   1       28.35       25.97      6.19 o 
  24   1   1      437.82      430.62     17.54 o 
  25   1   1      170.54      201.27     12.91 o 
   0   2   1     8654.13     8854.97    160.68 o 
   1   2   1     8054.55     7934.57     91.38 o 
   2   2   1    13361.77    13399.83    153.34 o 
   3   2   1    20535.12    21218.27    191.05 o 
   4   2   1      917.32      874.67     10.47 o 
   5   2   1     2712.98     2804.42     24.63 o 
   6   2   1      388.65      434.07      4.77 o 
   7   2   1     3035.62     3023.56     16.62 o 
   8   2   1     1903.47     2027.83     11.88 o 
   9   2   1     1252.40     1455.58      8.65 o 
  10   2   1        2.31        6.61      1.07 o 
  11   2   1     1299.78     1482.53      9.94 o 
  12   2   1        2.66        0.44      1.12 o 
  13   2   1      500.07      481.74      5.57 o 
  14   2   1      195.50      163.55      3.53 o 
  15   2   1      177.74      165.49      4.12 o 
  16   2   1       52.69       38.73      2.66 o 
  17   2   1       51.10       49.58      2.98 o 
  18   2   1      248.49      231.81      6.51 o 
  19   2   1      161.64      134.62      5.70 o 
  20   2   1       95.81       84.28      6.38 o 
  21   2   1        0.68        3.14      4.15 o 
  22   2   1        6.25        4.53      4.40 o 
  23   2   1       77.18       81.95      7.43 o 
  24   2   1        8.06        9.93      5.97 o 
  25   2   1       41.89       54.52      8.72 o 
   1   3   1    15646.40    16076.05    167.43 o 
   2   3   1    55450.07    56569.68    788.58 o 
   3   3   1    14122.59    14596.63    141.30 o 
   4   3   1     4298.40     4374.58     40.38 o 
   5   3   1     4526.27     4636.54     35.93 o 
   6   3   1      137.95      140.24      3.22 o 
   7   3   1     6796.93     7276.17     38.57 o 
   8   3   1     4517.81     4919.23     25.69 o 
   9   3   1      177.03      163.07      2.82 o 
  10   3   1      583.49      686.39      7.88 o 
  11   3   1      896.05      981.99      7.58 o 
  12   3   1      726.35      712.75      6.57 o 
  13   3   1       47.08       43.73      2.23 o 
  14   3   1        3.30        8.18      1.81 o 
  15   3   1       10.81        5.18      1.91 o 
  16   3   1       86.56       88.97      3.39 o 
  17   3   1      149.30      129.83      4.60 o 
  18   3   1      560.23      501.58      8.70 o 
  19   3   1        0.09        0.85      2.89 o 
  20   3   1      206.00      197.23      7.19 o 
  21   3   1       35.80       37.08      4.89 o 
  22   3   1       59.51       71.48      6.28 o 
  23   3   1       14.30       15.94      4.87 o 
  24   3   1      995.62     1002.29     19.85 o 
  25   3   1      411.76      435.17     15.41 o 
   0   4   1     2514.82     2485.59     33.18 o 
   1   4   1     1103.80     1024.86     21.06 o 
   2   4   1     3188.59     3415.68     37.36 o 
   3   4   1    18036.50    18982.33    161.02 o 
   4   4   1     5959.63     6532.21     54.36 o 
   5   4   1     3475.69     3723.61     30.92 o 
   6   4   1      793.44      640.86      6.11 o 
   7   4   1      245.60      183.02      2.78 o 
   8   4   1     1715.36     1856.49     11.45 o 
   9   4   1      986.08     1033.13      7.12 o 
  10   4   1     2190.66     2245.75     12.47 o 
  11   4   1      886.99      905.79      6.97 o 
  12   4   1       17.31       16.57      1.67 o 
  13   4   1      155.90      187.54      4.02 o 
  14   4   1       40.81       39.92      2.50 o 
  15   4   1       80.83       79.52      3.37 o 
  16   4   1      465.56      443.58      7.13 o 
  17   4   1      810.41      773.13      9.71 o 
  18   4   1       16.94       21.11      2.95 o 
  19   4   1        0.34       -1.05      2.94 o 
  20   4   1      236.45      247.97      7.80 o 
  21   4   1      516.06      519.99     12.29 o 
  22   4   1      182.04      203.59      9.03 o 
  23   4   1        0.66        2.68      4.81 o 
  24   4   1        0.15       -0.92      5.10 o 
  25   4   1      125.93      141.42     10.80 o 
   1   5   1     1937.26     2092.14     20.38 o 
   2   5   1     5332.28     5634.35     60.26 o 
   3   5   1     1166.24     1151.70     12.05 o 
   4   5   1     5745.35     5970.49     50.00 o 
   5   5   1       94.82      107.90      2.66 o 
   6   5   1     1167.55     1292.85      9.95 o 
   7   5   1      957.46     1046.95      7.88 o 
   8   5   1       49.78       61.35      1.97 o 
   9   5   1      179.91      166.77      3.75 o 
  10   5   1       78.49       97.54      2.51 o 
  11   5   1        2.95        5.21      1.37 o 
  12   5   1       35.66       31.43      2.02 o 
  13   5   1      629.67      564.62      6.62 o 
  14   5   1       25.62       16.30      2.17 o 
  15   5   1       95.88       85.52      3.69 o 
  16   5   1      184.87      153.56      5.49 o 
  17   5   1        0.18        0.99      2.46 o 
  18   5   1      177.40      195.29      6.90 o 
  19   5   1        3.93        0.75      3.15 o 
  20   5   1       77.79       78.97      5.18 o 
  21   5   1        7.84       12.12      3.82 o 
  22   5   1      597.00      645.02     14.21 o 
  23   5   1       17.68       19.45      5.48 o 
  24   5   1       24.74       19.44      5.65 o 
   0   6   1    17967.43    18480.78    318.62 o 
   1   6   1     3565.81     3884.61     71.48 o 
   2   6   1        0.17        0.54      0.63 o 
   3   6   1      768.53      857.91      9.34 o 
   4   6   1     3634.27     3594.91     24.87 o 
   5   6   1     4514.91     5098.58     31.71 o 
   6   6   1      930.93     1088.52      8.91 o 
   7   6   1      338.22      361.35      3.94 o 
   8   6   1      593.00      549.87      5.13 o 
   9   6   1      211.27      205.18      3.33 o 
  10   6   1       27.01       40.01      1.90 o 
  11   6   1     1762.08     1719.38     11.60 o 
  12   6   1      444.92      453.13      5.47 o 
  13   6   1     1811.99     1859.74     14.23 o 
  14   6   1        3.30       -0.68      1.92 o 
  15   6   1        1.25       -2.12      2.12 o 
  16   6   1      854.61      831.71     10.21 o 
  17   6   1        3.13        1.17      2.51 o 
  18   6   1       18.38       17.93      3.16 o 
  19   6   1        6.97        6.69      3.02 o 
  20   6   1       20.37       22.08      4.20 o 
  21   6   1      358.08      373.72     11.94 o 
  22   6   1        1.54        9.07      4.60 o 
  23   6   1       50.58       54.17      9.25 o 
  24   6   1        0.01        4.64      5.24 o 
   1   7   1     3905.47     2258.52     61.80 o 
   2   7   1      395.90      359.03      4.30 o 
   3   7   1     8207.84     8681.30     51.91 o 
   4   7   1     4012.86     4120.02     23.51 o 
   5   7   1      682.84      830.03      6.84 o 
   6   7   1     1477.57     1402.29     10.36 o 
   7   7   1      158.80      108.10      2.87 o 
   8   7   1      107.03       70.20      2.09 o 
   9   7   1      139.98      139.26      3.08 o 
  10   7   1     1561.27     1457.12     10.73 o 
  11   7   1     2544.28     2399.13     14.77 o 
  12   7   1     3103.14     3062.69     19.59 o 
  13   7   1      168.04      150.98      4.23 o 
  14   7   1       80.91       88.60      3.63 o 
  15   7   1       20.05       22.65      2.84 o 
  16   7   1      194.42      183.52      5.64 o 
  17   7   1       21.43       22.61      3.16 o 
  18   7   1        2.42        4.57      2.81 o 
  19   7   1        1.15        3.49      3.01 o 
  20   7   1      117.45      122.28      6.22 o 
  21   7   1        3.84        1.26      3.80 o 
  22   7   1      284.11      311.57     10.34 o 
  23   7   1        3.34        2.64      4.86 o 
  24   7   1      106.37      112.55      8.15 o 
   0   8   1       97.50       93.46      3.58 o 
   1   8   1      115.56       93.26      2.54 o 
   2   8   1       11.87       13.57      1.29 o 
   3   8   1     4162.96     4716.96     27.25 o 
   4   8   1       74.09       88.26      2.22 o 
   5   8   1     4108.67     4249.05     25.24 o 
   6   8   1       18.91       21.86      1.87 o 
   7   8   1      848.21      927.17      7.55 o 
   8   8   1       96.94       99.71      2.81 o 
   9   8   1      117.46       92.95      2.69 o 
  10   8   1      537.67      588.28      6.58 o 
  11   8   1     5315.87     4954.24     29.53 o 
  12   8   1      579.11      661.14      7.32 o 
  13   8   1        2.63       -1.08      1.89 o 
  14   8   1       52.29       51.31      3.61 o 
  15   8   1      794.49      722.95     10.18 o 
  16   8   1       39.71       43.09      3.85 o 
  17   8   1       61.62       43.35      3.69 o 
  18   8   1      146.61      162.29      5.93 o 
  19   8   1      355.50      366.45      8.55 o 
  20   8   1      546.83      571.35     11.41 o 
  21   8   1       16.37       15.91      4.18 o 
  22   8   1      332.37      352.87     10.82 o 
  23   8   1      309.22      299.81     11.28 o 
  24   8   1       70.11       75.67      7.33 o 
   1   9   1       99.08      126.69      4.34 o 
   2   9   1       25.26       10.48      0.95 o 
   3   9   1       48.43       49.42      1.60 o 
   4   9   1       87.04       99.83      2.48 o 
   5   9   1      391.09      502.68      4.98 o 
   6   9   1       26.56       16.62      1.39 o 
   7   9   1      235.88      263.12      5.15 o 
   8   9   1        8.72       25.66      2.22 o 
   9   9   1      167.30      162.88      3.68 o 
  10   9   1     1514.03     1492.15     11.50 o 
  11   9   1      224.78      191.01      4.04 o 
  12   9   1      620.20      635.72      7.22 o 
  13   9   1       80.31       82.31      3.44 o 
  14   9   1      818.65      840.05     10.19 o 
  15   9   1       25.01       17.85      2.80 o 
  16   9   1       14.47       24.87      3.17 o 
  17   9   1      149.43      138.14      5.40 o 
  18   9   1      155.93      170.02      6.12 o 
  19   9   1       81.42       68.30      4.65 o 
  20   9   1        0.08        1.29      3.44 o 
  21   9   1       12.53       12.71      4.12 o 
  22   9   1      109.98      126.97      6.95 o 
  23   9   1        2.14        7.00      4.88 o 
  24   9   1        3.89        6.76      5.99 o 
   0  10   1       66.03       63.72      4.33 o 
   1  10   1     1048.18     1129.78     10.18 o 
   2  10   1     1027.90     1033.85      8.44 o 
   3  10   1     2520.99     2685.38     16.99 o 
   4  10   1      916.38      895.79      6.92 o 
   5  10   1     3470.60     3473.83     20.84 o 
   6  10   1        6.81        9.30      1.35 o 
   7  10   1     1894.50     2008.37     15.09 o 
   8  10   1        6.32       16.16      1.76 o 
   9  10   1      116.25      131.43      4.13 o 
  10  10   1        0.89        8.44      1.90 o 
  11  10   1      930.08      871.10      8.74 o 
  12  10   1        0.44        0.02      1.89 o 
  13  10   1       34.97       19.19      2.50 o 
  14  10   1      304.71      287.21      6.47 o 
  15  10   1       15.25       13.94      2.79 o 
  16  10   1      189.23      192.86      6.08 o 
  17  10   1      137.54      141.93      5.58 o 
  18  10   1       83.22       74.71      4.59 o 
  19  10   1      808.57      843.57     12.54 o 
  20  10   1      140.74      155.78      6.74 o 
  21  10   1        3.31        2.90      4.05 o 
  22  10   1        4.42        9.78      4.36 o 
  23  10   1      437.90      478.90     13.24 o 
   1  11   1      222.27      238.92      3.43 o 
   2  11   1     2546.75     2764.15     19.20 o 
   3  11   1      214.57      173.39      3.50 o 
   4  11   1       38.69       29.25      1.73 o 
   5  11   1      782.19      867.21     10.68 o 
   6  11   1      878.96      937.18      9.52 o 
   7  11   1     1763.51     1767.80     14.93 o 
   8  11   1       68.93       29.46      3.17 o 
   9  11   1     1622.84     1670.09     12.97 o 
  10  11   1     4017.53     3830.96     25.07 o 
  11  11   1       63.28       73.80      3.04 o 
  12  11   1      245.86      182.71      4.75 o 
  13  11   1      241.50      262.45      5.72 o 
  14  11   1       79.59       67.58      3.81 o 
  15  11   1        8.37        6.71      2.72 o 
  16  11   1      616.65      598.58      9.71 o 
  17  11   1      668.23      693.13     10.81 o 
  18  11   1       47.44       42.08      4.17 o 
  19  11   1      288.70      271.22      8.10 o 
  20  11   1        0.13        1.40      3.66 o 
  21  11   1       22.48       26.90      4.78 o 
  22  11   1      227.64      235.32      9.81 o 
  23  11   1      129.42      133.63      7.65 o 
   0  12   1     1231.74     1200.74     14.86 o 
   1  12   1     4782.57     5030.22     33.40 o 
   2  12   1       78.47       84.46      3.57 o 
   3  12   1       34.99       55.51      2.54 o 
   4  12   1      230.83      256.31      4.77 o 
   5  12   1       17.83       20.06      1.52 o 
   6  12   1     2904.41     2857.76     22.15 o 
   7  12   1      655.65      727.84      7.24 o 
   8  12   1     1728.67     1664.49     12.85 o 
   9  12   1       35.98       34.44      2.33 o 
  10  12   1      793.57      739.54      7.92 o 
  11  12   1       51.36       69.74      3.55 o 
  12  12   1      143.04      133.46      4.23 o 
  13  12   1      260.30      250.39      5.76 o 
  14  12   1      243.43      238.17      7.08 o 
  15  12   1        0.82        6.42      2.74 o 
  16  12   1      297.64      289.24      7.53 o 
  17  12   1     1280.82     1329.80     15.74 o 
  18  12   1       41.92       37.07      4.07 o 
  19  12   1       20.85       15.32      3.76 o 
  20  12   1      121.47      115.50      6.45 o 
  21  12   1      497.04      512.24     11.79 o 
  22  12   1      257.69      271.56      9.91 o 
  23  12   1       23.08       13.94      9.88 o 
   1  13   1        5.49        3.60      1.05 o 
   2  13   1     2095.27     2229.20     18.37 o 
   3  13   1      704.64      698.28      8.14 o 
   4  13   1      810.00      743.00      8.32 o 
   5  13   1       97.73       80.49      2.87 o 
   6  13   1     1026.31      985.43      9.41 o 
   7  13   1     1716.43     1623.79     14.70 o 
   8  13   1       27.22       22.95      2.13 o 
   9  13   1       38.35       36.60      2.44 o 
  10  13   1      125.90      127.27      3.79 o 
  11  13   1       14.67       14.75      2.23 o 
  12  13   1      227.39      236.11      5.49 o 
  13  13   1      441.59      445.41      7.09 o 
  14  13   1       65.94       48.67      3.61 o 
  15  13   1        5.55       -0.68      2.60 o 
  16  13   1     1926.47     1951.89     19.19 o 
  17  13   1       40.75       42.47      4.08 o 
  18  13   1      682.56      694.59     11.34 o 
  19  13   1       46.68       54.86      4.67 o 
  20  13   1      385.43      403.24      9.80 o 
  21  13   1        2.46        4.09      4.51 o 
  22  13   1       24.75       22.71      5.06 o 
   0  14   1     2451.50     2331.85     44.84 o 
   1  14   1     1323.49     1353.71     11.90 o 
   2  14   1      601.98      543.35     10.39 o 
   3  14   1      317.09      300.69      5.23 o 
   4  14   1        6.90        7.03      1.65 o 
   5  14   1      180.92      181.17      4.11 o 
   6  14   1       23.83       19.37      2.10 o 
   7  14   1       17.76        7.68      1.63 o 
   8  14   1       72.82       89.86      3.13 o 
   9  14   1       77.05       46.44      3.51 o 
  10  14   1       99.74       70.27      3.13 o 
  11  14   1      177.81      178.52      4.59 o 
  12  14   1       11.12        5.80      2.28 o 
  13  14   1        5.57        0.92      2.29 o 
  14  14   1      291.13      296.15      7.03 o 
  15  14   1       57.09       52.28      3.88 o 
  16  14   1      161.61      155.22      5.78 o 
  17  14   1       12.31       10.59      3.44 o 
  18  14   1       17.73       19.17      3.80 o 
  19  14   1      165.31      182.43      6.98 o 
  20  14   1        0.37        6.14      3.81 o 
  21  14   1        4.01        8.57      4.54 o 
  22  14   1       64.58       70.01      6.13 o 
   1  15   1       72.41       68.59      2.99 o 
   2  15   1      536.06      609.68      6.64 o 
   3  15   1        4.31        3.64      1.60 o 
   4  15   1      266.13      248.12      4.66 o 
   5  15   1        0.30        1.88      1.74 o 
   6  15   1     1343.50     1235.50     11.25 o 
   7  15   1       29.90       33.49      2.49 o 
   8  15   1      117.99       80.41      3.55 o 
   9  15   1       31.55       46.90      2.68 o 
  10  15   1      518.47      533.68      7.58 o 
  11  15   1      327.93      302.83      6.00 o 
  12  15   1        4.63        5.90      2.33 o 
  13  15   1       34.22       35.59      3.05 o 
  14  15   1      307.80      332.45      9.19 o 
  15  15   1       47.01       41.70      3.72 o 
  16  15   1       35.51       32.65      3.71 o 
  17  15   1       61.66       61.18      4.62 o 
  18  15   1       39.04       42.16      4.37 o 
  19  15   1      282.03      299.14      8.58 o 
  20  15   1       31.42       40.35      4.74 o 
  21  15   1       11.72       19.37      4.78 o 
   0  16   1       69.94       78.45      5.30 o 
   1  16   1      813.06      811.35      9.26 o 
   2  16   1       65.06       53.86      3.30 o 
   3  16   1     1611.42     1438.99     12.22 o 
   4  16   1       22.22       17.04      2.04 o 
   5  16   1      480.44      494.57      6.68 o 
   6  16   1      791.08      785.42      8.86 o 
   7  16   1       51.19       48.51      2.91 o 
   8  16   1     1057.40     1069.16     10.89 o 
   9  16   1     1026.44      975.46     10.49 o 
  10  16   1       17.60       11.42      2.44 o 
  11  16   1        0.06        2.24      2.12 o 
  12  16   1      378.79      370.38      6.79 o 
  13  16   1       22.20       23.92      2.94 o 
  14  16   1        1.49        0.44      2.71 o 
  15  16   1       45.74       50.85      3.91 o 
  16  16   1        1.44       -2.94      2.94 o 
  17  16   1      583.29      626.38     10.75 o 
  18  16   1       50.49       37.35      4.29 o 
  19  16   1      443.65      475.59     10.65 o 
  20  16   1       86.48       82.37      5.83 o 
  21  16   1      187.68      206.70      9.43 o 
   1  17   1       24.61       22.29      2.38 o 
   2  17   1       79.34       75.81      3.27 o 
   3  17   1      249.54      237.16      5.20 o 
   4  17   1      919.80      902.98     10.09 o 
   5  17   1       36.16       32.01      2.50 o 
   6  17   1      342.54      311.45      5.76 o 
   7  17   1       79.15       88.05      3.59 o 
   8  17   1        0.00       -1.25      2.10 o 
   9  17   1      554.12      549.11      8.17 o 
  10  17   1      495.07      476.31      7.52 o 
  11  17   1       21.00       20.30      2.93 o 
  12  17   1       16.93       16.18      3.01 o 
  13  17   1       67.58       73.86      4.43 o 
  14  17   1       29.92       26.41      3.80 o 
  15  17   1      204.00      209.06      7.79 o 
  16  17   1      219.37      218.09      7.37 o 
  17  17   1       10.69       10.54      3.91 o 
  18  17   1       44.60       52.72      5.07 o 
  19  17   1      251.22      281.04      9.84 o 
  20  17   1       63.46       72.70      6.21 o 
   0  18   1      696.18      688.41     12.45 o 
   1  18   1      617.95      611.04      8.29 o 
   2  18   1       38.10       40.36      2.93 o 
   3  18   1       74.18       73.06      3.55 o 
   4  18   1        2.25       -2.09      2.09 o 
   5  18   1     2376.91     2286.54     19.48 o 
   6  18   1        0.54        1.12      2.22 o 
   7  18   1      121.45      109.52      3.98 o 
   8  18   1        1.11        0.58      2.14 o 
   9  18   1      200.27      187.11      5.30 o 
  10  18   1       76.77       64.32      3.95 o 
  11  18   1     1074.11     1098.96     12.69 o 
  12  18   1      103.26      104.35      4.91 o 
  13  18   1       46.54       44.52      4.68 o 
  14  18   1       86.50       79.59      5.01 o 
  15  18   1      991.96     1013.86     14.30 o 
  16  18   1       51.90       52.13      5.03 o 
  17  18   1       11.57        4.82      3.89 o 
  18  18   1        1.00       -2.66      4.10 o 
  19  18   1      190.59      217.57      8.81 o 
   1  19   1      178.41      170.06      5.08 o 
   2  19   1        1.04        0.52      2.27 o 
   3  19   1      145.67      150.65      5.14 o 
   4  19   1       12.11       16.44      2.61 o 
   5  19   1        3.14        3.00      2.35 o 
   6  19   1        4.97        1.36      2.34 o 
   7  19   1      132.16      123.68      4.67 o 
   8  19   1        2.14       -1.78      2.45 o 
   9  19   1      616.20      593.41      9.21 o 
  10  19   1      114.23       97.85      4.29 o 
  11  19   1      265.73      249.99      6.70 o 
  12  19   1      120.12      115.42      4.95 o 
  13  19   1        0.56       -0.52      3.02 o 
  14  19   1      493.38      477.17      9.71 o 
  15  19   1       15.79       24.78      4.10 o 
  16  19   1        3.41        4.44      3.88 o 
  17  19   1       50.75       53.84      6.11 o 
  18  19   1        7.20        5.09      4.37 o 
  19  19   1        1.25       -3.47      5.36 o 
   0  20   1     1201.25     1123.82     17.11 o 
   1  20   1      165.76      140.95      4.89 o 
   2  20   1      184.34      162.78      5.35 o 
   3  20   1       56.54       53.08      3.65 o 
   4  20   1       96.62       83.43      4.18 o 
   5  20   1      116.71      112.98      4.57 o 
   6  20   1        6.12        6.33      2.63 o 
   7  20   1        0.66       -0.90      2.49 o 
   8  20   1      502.61      472.80      8.32 o 
   9  20   1      137.30      137.61      5.39 o 
  10  20   1       30.53       30.79      3.79 o 
  11  20   1        3.50        3.96      3.24 o 
  12  20   1      260.47      248.02      7.75 o 
  13  20   1       12.16        6.75      3.77 o 
  14  20   1       13.41        1.36      3.95 o 
  15  20   1      553.90      580.74     12.92 o 
  16  20   1       66.89       67.70      6.55 o 
  17  20   1        1.01        6.26      5.16 o 
  18  20   1      309.40      327.30     12.19 o 
   1  21   1       46.00       35.89      3.25 o 
   2  21   1      205.62      175.62      5.71 o 
   3  21   1       86.84       87.12      4.47 o 
   4  21   1      222.08      230.25      6.77 o 
   5  21   1      173.70      166.80      5.89 o 
   6  21   1        3.66        2.15      2.73 o 
   7  21   1      138.35      123.06      5.11 o 
   8  21   1      106.59      116.63      5.53 o 
   9  21   1      126.72      125.01      5.36 o 
  10  21   1      271.25      263.15      7.81 o 
  11  21   1       39.06       37.20      4.18 o 
  12  21   1      325.61      318.38      9.10 o 
  13  21   1       31.14       34.67      4.74 o 
  14  21   1       20.04       17.40      4.57 o 
  15  21   1       70.22       74.25      6.51 o 
  16  21   1       77.62       88.76      7.40 o 
  17  21   1      100.79       81.37      9.01 o 
   0  22   1       19.25       20.75      4.23 o 
   1  22   1      151.70      134.43      5.19 o 
   2  22   1        1.87        2.27      2.76 o 
   3  22   1       22.65       10.80      3.09 o 
   4  22   1       67.92       64.91      4.29 o 
   5  22   1       14.34        9.01      3.16 o 
   6  22   1      115.64      124.46      5.20 o 
   7  22   1      725.21      749.94     10.92 o 
   8  22   1      131.11      143.69      5.93 o 
   9  22   1      279.94      302.04      8.13 o 
  10  22   1      236.50      223.18      7.48 o 
  11  22   1       53.94       55.30      4.77 o 
  12  22   1      107.86      108.09      6.45 o 
  13  22   1      153.70      168.67      8.57 o 
  14  22   1     1134.45     1127.86     19.27 o 
  15  22   1        5.89        8.22      5.05 o 
  16  22   1     1036.00     1063.07     19.40 o 
   1  23   1       67.59       63.49      4.10 o 
   2  23   1       21.41       22.89      3.49 o 
   3  23   1       33.81       29.16      3.81 o 
   4  23   1      308.97      318.75      8.31 o 
   5  23   1        7.83        6.22      3.31 o 
   6  23   1        8.43        3.02      3.23 o 
   7  23   1      112.47      105.88      5.17 o 
   8  23   1        0.05       -3.05      3.05 o 
   9  23   1      137.68      149.59      6.44 o 
  10  23   1       94.27       90.82      5.50 o 
  11  23   1       57.40       51.29      5.11 o 
  12  23   1      708.81      695.90     15.41 o 
  13  23   1      278.92      279.58     12.38 o 
  14  23   1       84.22       82.05      7.12 o 
  15  23   1       27.40       15.33      5.88 o 
   0  24   1       89.72       72.31      6.23 o 
   1  24   1       68.44       66.82      4.39 o 
   2  24   1       10.49        7.79      3.27 o 
   3  24   1        6.63        3.59      3.28 o 
   4  24   1       23.91       20.70      3.85 o 
   5  24   1       33.90       20.31      3.86 o 
   6  24   1       14.30        8.79      3.62 o 
   7  24   1      289.26      294.19      8.33 o 
   8  24   1       65.48       65.54      4.90 o 
   9  24   1      290.34      307.01      8.95 o 
  10  24   1        6.39        4.11      3.95 o 
  11  24   1       45.80       46.97      5.81 o 
  12  24   1        2.76        0.70      4.71 o 
  13  24   1        7.45       -2.26      4.91 o 
  14  24   1        0.07       -5.44      5.44 o 
   1  25   1       85.76       87.22      5.02 o 
   2  25   1        8.41        8.91      3.52 o 
   3  25   1        0.92       -1.09      3.25 o 
   4  25   1       11.59        1.97      3.60 o 
   5  25   1      166.97      165.91      6.75 o 
   6  25   1       87.53       93.46      5.61 o 
   7  25   1       84.04       89.10      5.88 o 
   8  25   1        0.79       -2.57      4.24 o 
   9  25   1       12.07       14.85      4.71 o 
  10  25   1      463.50      450.65     12.54 o 
  11  25   1       26.06       23.34      5.44 o 
  12  25   1      211.82      199.92      9.71 o 
   0  26   1        0.17       -3.81      4.74 o 
   1  26   1        7.75       16.17      3.84 o 
   2  26   1       39.31       38.97      4.32 o 
   3  26   1       40.01       37.32      4.27 o 
   4  26   1        3.63        0.09      3.70 o 
   5  26   1        0.11       -3.23      3.81 o 
   6  26   1       52.95       52.04      5.69 o 
   7  26   1      196.59      192.67      9.13 o 
   8  26   1        2.20       10.71      5.29 o 
   9  26   1      303.41      296.44     11.30 o 
  10  26   1       66.40       69.31      6.70 o 
  11  26   1        6.21        2.55      8.43 o 
   1  27   1        7.02        6.89      4.38 o 
   2  27   1        0.05       -4.00      4.00 o 
   3  27   1       35.38       21.66      4.87 o 
   4  27   1        4.55        8.05      4.42 o 
   5  27   1       14.60       15.18      4.86 o 
   6  27   1        8.68        2.88      4.82 o 
   7  27   1       34.42       32.66      6.04 o 
   8  27   1        5.08       -1.87      5.14 o 
   0  28   1      330.31      375.51     17.06 o 
   1  28   1       35.45       31.52      5.58 o 
   2  28   1       97.84       98.03      7.06 o 
   3  28   1        1.10       -1.44      4.52 o 
   4  28   1        0.19        7.92      4.77 o 
   5  28   1        1.20       -0.47      4.50 o 
   6  28   1       23.30       25.16      5.51 o 
   0   0   2    39042.03    38414.77    980.70 o 
   1   0   2     5665.69     5846.25     87.17 o 
   2   0   2      244.24      246.22      5.48 o 
   3   0   2     5410.63     5558.42     73.46 o 
   4   0   2    19156.78    19854.24    226.07 o 
   5   0   2      443.99      434.02      5.65 o 
   6   0   2      335.47      298.69      5.02 o 
   7   0   2     3554.98     3787.43     28.33 o 
   8   0   2    11017.10    11007.78     74.45 o 
   9   0   2     5554.47     6346.55     39.66 o 
  10   0   2     1669.63     1693.64     13.20 o 
  11   0   2     1256.50     1287.44     11.35 o 
  12   0   2      841.87      851.43      9.15 o 
  13   0   2       20.25       19.08      2.45 o 
  14   0   2       23.99       30.76      2.96 o 
  15   0   2        4.48        1.27      2.69 o 
  16   0   2     2986.77     2663.42     28.63 o 
  17   0   2       61.60       52.80      4.33 o 
  18   0   2      231.37      181.52      9.90 o 
  19   0   2       15.99       24.03      4.92 o 
  20   0   2       67.00       61.36      9.14 o 
  21   0   2      337.33      326.22     15.43 o 
  22   0   2      411.45      437.80     22.13 o 
  23   0   2      237.55      268.27     17.97 o 
  24   0   2       10.00        3.48     10.16 o 
  25   0   2       65.79       44.07     16.09 o 
   1   1   2      160.30      233.20      6.52 o 
   2   1   2     2933.78     3119.62     42.17 o 
   3   1   2      490.98      550.96     14.16 o 
   4   1   2       74.56       60.51      4.36 o 
   5   1   2      187.70      226.49      5.12 o 
   6   1   2      155.52      149.37      2.49 o 
   7   1   2     3337.66     3513.57     19.04 o 
   8   1   2     1112.46     1026.54      6.81 o 
   9   1   2     2101.54     2153.58     11.62 o 
  10   1   2       44.44       57.24      1.71 o 
  11   1   2       35.39       24.09      1.38 o 
  12   1   2        7.50        2.46      1.19 o 
  13   1   2      211.05      207.12      3.69 o 
  14   1   2        5.84        0.08      1.58 o 
  15   1   2      193.80      210.39      4.70 o 
  16   1   2      956.21      900.10     11.14 o 
  17   1   2      114.37      130.30      4.56 o 
  18   1   2      358.90      357.82      7.24 o 
  19   1   2      114.89      119.31      5.25 o 
  20   1   2        5.62        0.75      3.51 o 
  21   1   2       15.28       10.21      5.75 o 
  22   1   2       55.82       54.98      6.56 o 
  23   1   2       68.54       80.49      8.71 o 
  24   1   2       22.75       20.22      9.01 o 
  25   1   2        5.02       17.18      7.60 o 
   0   2   2     1051.40      917.87     20.32 o 
   1   2   2       18.19       11.88      1.98 o 
   2   2   2     4733.31     5170.94     79.29 o 
   3   2   2      252.77      259.38      4.68 o 
   4   2   2     2408.17     2673.44     22.30 o 
   5   2   2      315.21      388.96      5.51 o 
   6   2   2     2069.49     2054.43     15.94 o 
   7   2   2      314.24      340.38      4.11 o 
   8   2   2     1382.45     1516.56      9.54 o 
   9   2   2      202.14      219.13      2.94 o 
  10   2   2       19.06        8.79      1.16 o 
  11   2   2      298.12      260.59      3.57 o 
  12   2   2      783.89      766.87      7.07 o 
  13   2   2      180.10      172.22      3.64 o 
  14   2   2        3.11        3.48      1.72 o 
  15   2   2        3.36        7.62      1.89 o 
  16   2   2      443.42      425.61      6.52 o 
  17   2   2      103.50      104.80      4.11 o 
  18   2   2       31.95       32.41      3.18 o 
  19   2   2        7.46        6.84      2.97 o 
  20   2   2       63.01       72.92      4.90 o 
  21   2   2      112.30      107.67      7.25 o 
  22   2   2      210.62      214.53     10.16 o 
  23   2   2        4.25       -4.62      4.62 o 
  24   2   2       83.07       93.24      7.88 o 
  25   2   2       20.68       25.34      7.40 o 
   1   3   2     6511.16     6980.80     91.46 o 
   2   3   2      447.71      500.01      6.87 o 
   3   3   2    10446.54    11508.52    104.37 o 
   4   3   2     1356.58     1419.10     12.75 o 
   5   3   2     4693.05     4885.65     35.24 o 
   6   3   2     5884.27     6786.58     38.44 o 
   7   3   2     4635.82     5011.21     26.87 o 
   8   3   2      836.47      937.95      6.71 o 
   9   3   2      249.33      218.25      3.13 o 
  10   3   2      388.14      390.35      4.44 o 
  11   3   2     1387.66     1345.91      9.38 o 
  12   3   2       32.22       40.91      2.01 o 
  13   3   2      191.37      180.26      3.91 o 
  14   3   2       94.46       91.58      3.20 o 
  15   3   2      926.23      908.00      9.03 o 
  16   3   2       99.48      102.51      3.67 o 
  17   3   2       66.13       76.95      3.65 o 
  18   3   2      208.51      189.57      6.10 o 
  19   3   2        6.85        1.18      2.88 o 
  20   3   2        4.61        2.91      3.34 o 
  21   3   2      141.58      146.45      6.47 o 
  22   3   2       15.66       14.82      5.31 o 
  23   3   2        0.02        2.55      5.13 o 
  24   3   2       75.29       75.35      7.54 o 
  25   3   2        5.94        2.14      5.52 o 
   0   4   2     2420.52     2821.49     55.71 o 
   1   4   2     1603.30     1777.28     22.81 o 
   2   4   2    13245.84    13775.85    133.67 o 
   3   4   2     2912.83     3334.88     37.66 o 
   4   4   2     2390.40     2437.24     20.74 o 
   5   4   2     6795.53     7579.46     46.76 o 
   6   4   2      591.42      567.22      5.17 o 
   7   4   2       88.88      113.23      2.28 o 
   8   4   2     5471.40     5444.09     29.29 o 
   9   4   2       68.95      105.81      2.47 o 
  10   4   2      576.33      535.19      5.29 o 
  11   4   2      753.89      803.77      7.45 o 
  12   4   2      648.87      679.49      6.59 o 
  13   4   2       19.21       10.75      1.73 o 
  14   4   2      369.09      336.03      5.19 o 
  15   4   2      233.50      198.70      4.67 o 
  16   4   2       25.37       25.41      2.60 o 
  17   4   2       43.37       41.25      3.37 o 
  18   4   2      616.80      587.16     10.04 o 
  19   4   2      424.56      417.83      8.44 o 
  20   4   2       67.28       57.83      4.38 o 
  21   4   2      164.47      170.67      7.24 o 
  22   4   2      361.00      346.06     11.11 o 
  23   4   2        2.95        7.38      5.33 o 
  24   4   2      142.05      157.30      9.54 o 
   1   5   2      463.08      556.64      7.04 o 
   2   5   2       67.66       50.12      5.37 o 
   3   5   2      900.76      928.75     10.60 o 
   4   5   2    10006.11    10691.77     97.52 o 
   5   5   2     2868.64     2886.87     17.86 o 
   6   5   2        2.21        2.82      0.91 o 
   7   5   2      175.97      168.11      2.82 o 
   8   5   2      443.20      438.49      4.55 o 
   9   5   2        0.31        0.00      1.05 o 
  10   5   2      352.96      370.10      4.58 o 
  11   5   2     2601.75     2622.02     16.85 o 
  12   5   2       73.24       81.43      3.01 o 
  13   5   2     1802.26     1809.22     13.10 o 
  14   5   2     2236.11     2246.55     16.27 o 
  15   5   2        3.01        3.59      1.99 o 
  16   5   2        1.19       -0.02      2.22 o 
  17   5   2      473.79      471.04      7.74 o 
  18   5   2      276.26      269.20      6.98 o 
  19   5   2        0.02       -0.94      2.88 o 
  20   5   2      144.43      161.63      6.51 o 
  21   5   2      227.11      241.34      8.24 o 
  22   5   2      143.94      143.82      7.27 o 
  23   5   2      192.51      199.98     10.91 o 
  24   5   2       98.12      112.08      8.56 o 
   0   6   2     8360.21     7777.26     90.05 o 
   1   6   2     1812.33     1841.20     19.29 o 
   2   6   2     2310.54     2205.03     22.75 o 
   3   6   2     4210.07     4546.53     37.40 o 
   4   6   2     9593.59    10236.58     60.78 o 
   5   6   2      202.40      195.60      3.57 o 
   6   6   2      258.93      306.93      3.88 o 
   7   6   2        1.00        0.56      0.81 o 
   8   6   2        2.60        1.87      0.96 o 
   9   6   2       76.69       79.27      2.58 o 
  10   6   2       82.67       78.14      2.73 o 
  11   6   2      332.06      323.45      4.77 o 
  12   6   2     1054.01     1076.02      9.07 o 
  13   6   2      816.15      716.51      7.33 o 
  14   6   2     1701.90     1605.16     13.16 o 
  15   6   2       21.33       16.48      2.44 o 
  16   6   2      402.68      384.36      7.98 o 
  17   6   2        6.57       11.03      2.71 o 
  18   6   2        0.80       -2.76      2.76 o 
  19   6   2       44.44       47.11      4.52 o 
  20   6   2       42.65       43.21      4.36 o 
  21   6   2       18.55       16.99      3.90 o 
  22   6   2       12.92       14.57      4.25 o 
  23   6   2        2.20        3.89      4.91 o 
  24   6   2       22.23       30.48      6.37 o 
   1   7   2     1354.85     1500.67     11.08 o 
   2   7   2     1853.98     1943.81     15.01 o 
   3   7   2      640.79      796.81      6.77 o 
   4   7   2     2148.74     2621.04     16.98 o 
   5   7   2     5206.07     5836.22     32.76 o 
   6   7   2       44.23       74.07      3.30 o 
   7   7   2      347.76      427.50      5.27 o 
   8   7   2       31.49       20.99      1.33 o 
   9   7   2       31.31       20.04      1.63 o 
  10   7   2      103.98       86.60      2.80 o 
  11   7   2     1822.31     1690.41     12.06 o 
  12   7   2      158.32      143.75      3.65 o 
  13   7   2      603.75      567.63      6.78 o 
  14   7   2       49.72       38.93      2.79 o 
  15   7   2       45.24       52.41      3.24 o 
  16   7   2        0.05       -1.24      2.31 o 
  17   7   2        0.13       -2.41      2.41 o 
  18   7   2        5.77        5.68      3.16 o 
  19   7   2       75.79       78.87      5.09 o 
  20   7   2       82.48       83.43      5.45 o 
  21   7   2      150.98      149.09      6.90 o 
  22   7   2       25.54       31.16      5.01 o 
  23   7   2       60.51       63.68      6.18 o 
  24   7   2       61.26       66.97      6.91 o 
   0   8   2     1189.47     1207.53     11.20 o 
   1   8   2      628.06      688.26      5.27 o 
   2   8   2     1445.20     1498.44     12.04 o 
   3   8   2     1491.60     1659.24     12.63 o 
   4   8   2      904.33     1039.82      7.78 o 
   5   8   2      127.78      147.45      2.53 o 
   6   8   2     1396.66     1457.95     11.66 o 
   7   8   2      773.98      862.41      6.90 o 
   8   8   2      717.93      680.17      7.42 o 
   9   8   2      129.45      153.20      3.46 o 
  10   8   2      282.44      292.06      4.17 o 
  11   8   2     1021.79      969.30      8.51 o 
  12   8   2     1164.55     1116.86      9.98 o 
  13   8   2       67.03       60.48      2.99 o 
  14   8   2        4.89        4.72      2.09 o 
  15   8   2       31.36       44.31      3.26 o 
  16   8   2      151.62      161.78      5.32 o 
  17   8   2      225.90      223.09      6.55 o 
  18   8   2      174.12      189.35      6.38 o 
  19   8   2        2.94        2.76      3.44 o 
  20   8   2       49.94       41.75      4.61 o 
  21   8   2        2.51        2.38      3.74 o 
  22   8   2       33.90       26.16      4.75 o 
  23   8   2      104.40      102.04      7.22 o 
  24   8   2       15.88       14.23      5.61 o 
   1   9   2     1060.90     1136.21      7.69 o 
   2   9   2     2875.03     2999.22     18.40 o 
   3   9   2     4231.79     4616.06     27.12 o 
   4   9   2      245.22      284.57      3.93 o 
   5   9   2      253.36      267.71      3.63 o 
   6   9   2       49.85       48.34      1.94 o 
   7   9   2     1114.46     1123.50      9.32 o 
   8   9   2     2369.75     2433.44     16.97 o 
   9   9   2      435.78      481.08      6.07 o 
  10   9   2      235.66      242.57      4.23 o 
  11   9   2      247.35      266.60      4.69 o 
  12   9   2      185.78      193.10      4.48 o 
  13   9   2     1938.06     1881.77     15.78 o 
  14   9   2      241.38      211.91      5.47 o 
  15   9   2      331.38      330.26      6.80 o 
  16   9   2        0.00        1.09      2.51 o 
  17   9   2      200.47      186.79      6.09 o 
  18   9   2      496.34      509.76      9.31 o 
  19   9   2       20.61       18.00      3.89 o 
  20   9   2        2.01        5.93      3.72 o 
  21   9   2      301.62      301.24      9.69 o 
  22   9   2       28.09       25.35      4.76 o 
  23   9   2        7.18       -3.33      4.58 o 
   0  10   2     4284.11     4092.40     32.93 o 
   1  10   2     3614.40     4061.53     24.35 o 
   2  10   2        2.89        5.53      0.94 o 
   3  10   2     1214.23     1298.65      9.50 o 
   4  10   2     1068.44     1007.50      8.13 o 
   5  10   2       85.97      100.07      3.35 o 
   6  10   2      626.94      720.44      6.71 o 
   7  10   2      118.04      153.30      3.68 o 
   8  10   2      431.61      336.65      4.76 o 
   9  10   2      560.64      490.34      5.74 o 
  10  10   2      697.31      702.54      7.44 o 
  11  10   2        5.35       -1.19      1.77 o 
  12  10   2       51.30       56.60      3.09 o 
  13  10   2        7.18        5.87      2.22 o 
  14  10   2       49.44       51.18      3.28 o 
  15  10   2      229.78      223.49      6.01 o 
  16  10   2       10.66        8.81      2.75 o 
  17  10   2        1.37       -0.80      2.81 o 
  18  10   2       11.01       10.18      3.35 o 
  19  10   2        7.99        6.82      3.66 o 
  20  10   2      164.80      167.23      7.14 o 
  21  10   2       21.18       25.85      4.57 o 
  22  10   2       36.49       35.73      5.27 o 
  23  10   2        7.00        3.39      4.84 o 
   1  11   2        0.99        5.14      0.95 o 
   2  11   2       44.56       34.17      1.58 o 
   3  11   2      245.00      215.43      3.49 o 
   4  11   2      542.77      542.59      5.73 o 
   5  11   2      613.89      667.53      6.88 o 
   6  11   2      165.73      151.73      3.68 o 
   7  11   2     3288.80     3322.15     22.21 o 
   8  11   2      165.06      175.39      3.56 o 
   9  11   2      657.88      622.96      6.54 o 
  10  11   2        0.06       -1.54      1.54 o 
  11  11   2     1334.38     1260.02     11.11 o 
  12  11   2      329.41      325.74      5.34 o 
  13  11   2     1141.41     1150.96     11.17 o 
  14  11   2       27.22       33.88      2.95 o 
  15  11   2      363.80      371.57      7.26 o 
  16  11   2       14.47       15.29      2.98 o 
  17  11   2      849.52      904.35     12.16 o 
  18  11   2      377.18      372.33      8.64 o 
  19  11   2       87.87       82.67      5.69 o 
  20  11   2       32.84       29.47      4.46 o 
  21  11   2       21.38       22.37      4.54 o 
  22  11   2      103.01      105.67      6.98 o 
  23  11   2       36.50       37.66      5.68 o 
   0  12   2      663.61      604.21      9.76 o 
   1  12   2      237.38      183.54      3.78 o 
   2  12   2      984.19      995.61      9.31 o 
   3  12   2        6.36        2.38      1.02 o 
   4  12   2      259.51      273.53      4.55 o 
   5  12   2       11.84        0.46      1.09 o 
   6  12   2      101.40       68.30      2.67 o 
   7  12   2       55.60       67.32      2.89 o 
   8  12   2      625.82      664.71      6.75 o 
   9  12   2        5.79        3.52      1.65 o 
  10  12   2        3.19        1.28      1.59 o 
  11  12   2       56.03       49.19      2.92 o 
  12  12   2        0.94       -0.04      2.01 o 
  13  12   2       90.73      109.63      4.16 o 
  14  12   2       47.56       40.19      3.11 o 
  15  12   2      219.65      223.49      6.28 o 
  16  12   2       67.04       76.08      4.30 o 
  17  12   2       59.02       58.93      4.30 o 
  18  12   2       24.53       19.32      3.66 o 
  19  12   2       29.86       21.78      4.00 o 
  20  12   2        0.75        1.82      3.83 o 
  21  12   2       18.71       25.39      4.80 o 
  22  12   2       67.11       75.82      6.30 o 
   1  13   2      375.51      377.45      7.59 o 
   2  13   2     1467.66     1464.75     13.03 o 
   3  13   2      192.20      214.55      4.22 o 
   4  13   2      619.77      688.97      7.07 o 
   5  13   2       69.73       75.88      2.57 o 
   6  13   2      148.48      126.50      3.29 o 
   7  13   2     3567.60     3507.92     23.37 o 
   8  13   2        0.61        0.20      1.69 o 
   9  13   2        7.41       15.97      1.89 o 
  10  13   2       79.92       71.55      3.05 o 
  11  13   2        6.10       -1.68      1.97 o 
  12  13   2        7.54        5.52      2.25 o 
  13  13   2       14.92        7.91      2.39 o 
  14  13   2        1.04        1.04      2.37 o 
  15  13   2      314.75      336.40      7.47 o 
  16  13   2      173.78      183.17      6.08 o 
  17  13   2        5.29        3.86      3.17 o 
  18  13   2        9.52        5.45      3.41 o 
  19  13   2        9.54       16.06      3.94 o 
  20  13   2       44.70       53.51      5.24 o 
  21  13   2       70.00       67.84      6.13 o 
  22  13   2      110.21      113.40      7.08 o 
   0  14   2      288.11      286.09      5.98 o 
   1  14   2       95.27       63.55      2.26 o 
   2  14   2      405.47      398.30      4.85 o 
   3  14   2      690.35      700.51      6.83 o 
   4  14   2       88.61       79.27      2.71 o 
   5  14   2     2360.33     2265.32     16.91 o 
   6  14   2      840.51      828.44      8.51 o 
   7  14   2      145.92      140.31      3.91 o 
   8  14   2       53.72       59.31      2.89 o 
   9  14   2       75.83       81.59      3.39 o 
  10  14   2        2.55        3.05      2.15 o 
  11  14   2      594.82      541.40      7.51 o 
  12  14   2        0.98        6.73      2.26 o 
  13  14   2        0.52        5.34      2.37 o 
  14  14   2       78.43       88.82      4.22 o 
  15  14   2      174.99      175.48      5.79 o 
  16  14   2       64.72       76.67      4.42 o 
  17  14   2      278.69      274.53      7.63 o 
  18  14   2       15.23       21.91      3.81 o 
  19  14   2        0.05        0.31      3.52 o 
  20  14   2       78.79       87.37      6.24 o 
  21  14   2       87.01       85.56      6.35 o 
  22  14   2      115.71      105.54     16.11 o 
   1  15   2     1415.46     1403.39     11.24 o 
   2  15   2       52.94       62.06      2.45 o 
   3  15   2     1379.56     1376.58     11.42 o 
   4  15   2      183.67      158.61      4.91 o 
   5  15   2     1305.67     1232.09     11.09 o 
   6  15   2       12.77       12.08      1.98 o 
   7  15   2        0.98       -0.92      1.82 o 
   8  15   2      118.27      127.30      4.01 o 
   9  15   2       48.66       43.70      2.92 o 
  10  15   2      106.47       96.34      3.94 o 
  11  15   2      681.04      671.69      9.11 o 
  12  15   2      116.40      123.64      4.72 o 
  13  15   2       67.87       83.82      3.94 o 
  14  15   2      235.74      233.63      6.87 o 
  15  15   2        9.57        3.74      2.87 o 
  16  15   2        1.60       -2.84      2.84 o 
  17  15   2       28.43       31.90      3.90 o 
  18  15   2       16.08       14.27      3.64 o 
  19  15   2        0.01       -1.00      3.61 o 
  20  15   2        0.72       -3.94      4.55 o 
  21  15   2      159.71      168.37      8.90 o 
   0  16   2     1218.12     1157.18     14.49 o 
   1  16   2        0.89        2.62      1.57 o 
   2  16   2      326.93      305.04      5.72 o 
   3  16   2      658.45      604.10      7.12 o 
   4  16   2        2.95        0.37      1.71 o 
   5  16   2      499.69      476.44      8.09 o 
   6  16   2      133.24      139.42      4.06 o 
   7  16   2       25.75       18.70      2.34 o 
   8  16   2       31.12       29.44      2.66 o 
   9  16   2      303.39      296.77      5.95 o 
  10  16   2      189.36      202.77      5.59 o 
  11  16   2        6.57        9.97      2.66 o 
  12  16   2       13.39       10.32      2.79 o 
  13  16   2      363.28      355.48      7.92 o 
  14  16   2      335.82      331.91      8.28 o 
  15  16   2       45.18       54.95      4.50 o 
  16  16   2      410.71      403.86      9.46 o 
  17  16   2        3.85        1.92      3.65 o 
  18  16   2       96.08       94.56      5.82 o 
  19  16   2       56.70       51.62      5.52 o 
  20  16   2       19.59       15.64      5.20 o 
   1  17   2       42.62       56.25      2.76 o 
   2  17   2        1.44       -0.08      1.68 o 
   3  17   2       26.81       24.43      2.32 o 
   4  17   2        8.03        7.97      1.99 o 
   5  17   2     1831.41     1687.93     14.74 o 
   6  17   2      307.68      313.29      5.77 o 
   7  17   2      402.69      378.97      6.29 o 
   8  17   2      481.77      485.42      7.17 o 
   9  17   2        0.16        1.89      2.23 o 
  10  17   2      136.40      124.40      4.66 o 
  11  17   2        1.22        3.73      2.62 o 
  12  17   2       28.73       30.07      3.40 o 
  13  17   2      523.45      521.29      9.20 o 
  14  17   2       30.52       27.43      3.91 o 
  15  17   2       10.28       11.15      3.68 o 
  16  17   2       84.19       86.45      5.32 o 
  17  17   2       84.88       80.98      7.61 o 
  18  17   2       33.07       28.35      4.79 o 
  19  17   2        0.57       -4.17      4.17 o 
  20  17   2      147.28      155.29      8.66 o 
   0  18   2        0.20        0.83      2.71 o 
   1  18   2      112.96       88.35      3.67 o 
   2  18   2      105.36      108.26      4.46 o 
   3  18   2       25.05       20.36      2.29 o 
   4  18   2      262.98      273.40      5.47 o 
   5  18   2        2.82        2.08      2.04 o 
   6  18   2       16.05       16.55      2.47 o 
   7  18   2      155.27      156.53      4.64 o 
   8  18   2      156.14      153.83      4.72 o 
   9  18   2        4.83        2.15      2.35 o 
  10  18   2      612.54      624.92      9.17 o 
  11  18   2        0.32        0.71      2.69 o 
  12  18   2      468.12      482.53      8.60 o 
  13  18   2      108.68      105.91      5.05 o 
  14  18   2      144.93      130.56      6.03 o 
  15  18   2       61.95       63.98      5.14 o 
  16  18   2      158.24      142.08      6.53 o 
  17  18   2      186.28      194.38     10.73 o 
  18  18   2      101.51       97.59      6.90 o 
  19  18   2       18.72       29.95      5.41 o 
   1  19   2       40.78       42.32      3.06 o 
   2  19   2      193.53      164.96      5.16 o 
   3  19   2     1090.10     1022.13     11.67 o 
   4  19   2        9.26        8.84      2.46 o 
   5  19   2      160.84      150.79      4.50 o 
   6  19   2      103.74      103.20      3.96 o 
   7  19   2        3.96        1.37      2.26 o 
   8  19   2      464.37      466.82      7.65 o 
   9  19   2      368.48      343.70      7.15 o 
  10  19   2      923.65      933.67     11.58 o 
  11  19   2        2.16       -0.62      2.74 o 
  12  19   2       18.22       16.37      3.30 o 
  13  19   2       40.79       36.01      3.92 o 
  14  19   2       62.61       70.58      5.01 o 
  15  19   2       36.52       24.91      4.23 o 
  16  19   2       96.54       95.69      6.03 o 
  17  19   2      508.91      518.64     12.79 o 
  18  19   2      260.96      255.79      9.79 o 
   0  20   2     1582.33     1557.76     21.69 o 
   1  20   2       61.56       54.12      3.40 o 
   2  20   2        4.23        5.18      2.47 o 
   3  20   2       20.94       21.11      2.99 o 
   4  20   2      450.59      449.58      7.86 o 
   5  20   2      124.17      103.63      4.54 o 
   6  20   2       86.72       78.98      4.10 o 
   7  20   2        9.45        7.79      2.75 o 
   8  20   2      106.75      109.75      4.37 o 
   9  20   2       19.72       19.27      3.57 o 
  10  20   2        1.44        0.70      2.69 o 
  11  20   2      523.12      544.12      9.06 o 
  12  20   2       85.65       85.10      4.67 o 
  13  20   2      184.11      186.46      6.68 o 
  14  20   2      332.23      322.09      8.81 o 
  15  20   2        4.93        1.84      3.88 o 
  16  20   2      688.68      738.74     15.78 o 
  17  20   2      159.42      196.55     10.07 o 
  18  20   2       70.62       91.14      6.72 o 
   1  21   2       55.34       54.31      3.61 o 
   2  21   2        0.49        1.35      2.55 o 
   3  21   2      572.32      551.06      9.14 o 
   4  21   2        4.22        3.72      2.78 o 
   5  21   2       48.17       55.26      3.82 o 
   6  21   2        0.01       -2.51      2.61 o 
   7  21   2      242.31      239.12      6.72 o 
   8  21   2       79.28       67.57      4.49 o 
   9  21   2       98.57      103.32      5.20 o 
  10  21   2        2.43        1.52      3.23 o 
  11  21   2      762.32      746.89     11.85 o 
  12  21   2       15.99        9.28      3.78 o 
  13  21   2        6.01        4.26      3.70 o 
  14  21   2        8.60        0.55      4.18 o 
  15  21   2       63.65       56.89      6.07 o 
  16  21   2      145.71      144.99      8.16 o 
  17  21   2        0.29        7.30      5.31 o 
   0  22   2      282.08      277.76      9.70 o 
   1  22   2        3.75        3.98      2.71 o 
   2  22   2       53.32       52.34      3.82 o 
   3  22   2      119.24      109.64      5.29 o 
   4  22   2       38.98       39.58      3.89 o 
   5  22   2      166.49      165.59      5.95 o 
   6  22   2      924.47      933.17     12.44 o 
   7  22   2      323.74      310.54      7.97 o 
   8  22   2      552.51      573.87     13.20 o 
   9  22   2      122.68      137.97      6.15 o 
  10  22   2       76.65       83.20      5.21 o 
  11  22   2       80.32       83.57      5.27 o 
  12  22   2       67.33       61.79      5.09 o 
  13  22   2      235.43      230.88      8.93 o 
  14  22   2        1.32       -4.35      4.35 o 
  15  22   2      123.41      130.81      7.83 o 
  16  22   2      133.69      126.41      8.17 o 
   1  23   2       86.61       81.74      4.46 o 
   2  23   2       41.16       42.95      3.94 o 
   3  23   2      116.35      129.49      5.73 o 
   4  23   2      334.67      336.64      8.54 o 
   5  23   2        1.88        1.85      3.19 o 
   6  23   2       93.82       97.47      5.11 o 
   7  23   2       25.54       19.04      3.86 o 
   8  23   2       52.66       48.89      4.43 o 
   9  23   2        1.36       -3.37      3.39 o 
  10  23   2      113.93      109.52      5.86 o 
  11  23   2      152.27      148.60      8.62 o 
  12  23   2       15.11        9.10      4.48 o 
  13  23   2       11.84        8.90      5.06 o 
  14  23   2       56.93       57.76      6.14 o 
  15  23   2        0.05       -4.17      4.78 o 
   0  24   2       51.44       48.34      5.91 o 
   1  24   2       11.25       11.14      3.28 o 
   2  24   2       93.50       94.03      5.07 o 
   3  24   2        1.13        1.06      3.18 o 
   4  24   2        4.40        2.47      3.31 o 
   5  24   2      797.87      804.28     12.44 o 
   6  24   2       44.10       39.28      4.57 o 
   7  24   2       51.89       45.44      4.62 o 
   8  24   2      216.58      218.64      7.77 o 
   9  24   2       30.93       26.27      4.31 o 
  10  24   2       22.10       19.46      4.30 o 
  11  24   2       23.37       27.27      5.01 o 
  12  24   2       26.50       25.38      5.33 o 
  13  24   2       20.18       22.42      5.57 o 
   1  25   2        6.08        3.84      3.32 o 
   2  25   2       63.28       72.62      4.81 o 
   3  25   2       83.89       83.00      5.15 o 
   4  25   2        5.26       10.06      3.68 o 
   5  25   2        4.14       -2.35      3.58 o 
   6  25   2        1.77        2.90      3.98 o 
   7  25   2        9.18       12.98      4.53 o 
   8  25   2        3.50       11.22      4.13 o 
   9  25   2      142.77      143.82      7.82 o 
  10  25   2       11.24       12.58      4.71 o 
  11  25   2       39.40       29.93      5.61 o 
  12  25   2       42.25       29.33      5.90 o 
   0  26   2      213.38      209.68     10.25 o 
   1  26   2       94.61       98.63      5.59 o 
   2  26   2        2.45       -0.76      3.49 o 
   3  26   2       38.59       41.42      4.65 o 
   4  26   2      713.67      729.62     12.89 o 
   5  26   2       95.53       99.13      6.66 o 
   6  26   2      537.48      558.49     13.81 o 
   7  26   2       58.59       64.50      6.67 o 
   8  26   2      284.98      300.29     11.20 o 
   9  26   2        2.90        2.14      4.72 o 
  10  26   2        2.97        4.37      5.11 o 
   1  27   2      181.89      186.23      7.81 o 
   2  27   2      517.75      513.25     12.07 o 
   3  27   2        0.76        2.91      4.30 o 
   4  27   2       18.58        9.50      4.80 o 
   5  27   2      279.11      284.15     10.43 o 
   6  27   2        0.08       -4.29      4.67 o 
   7  27   2      258.73      261.56     12.20 o 
   8  27   2        6.55       13.17      7.13 o 
   0  28   2        0.21       -2.76      9.84 o 
   1  28   2       62.82       56.02      6.35 o 
   2  28   2        5.84        5.28      4.74 o 
   3  28   2      103.17      100.24      7.19 o 
   4  28   2        2.85       -0.77      4.55 o 
   5  28   2        0.25       -4.78      4.78 o 
   1   1   3      698.62      737.21     13.10 o 
   2   1   3       79.80       92.84      7.09 o 
   3   1   3      623.63      713.20      7.31 o 
   4   1   3     2154.29     2151.78     18.60 o 
   5   1   3       93.21      130.10      3.56 o 
   6   1   3      734.58      682.49      6.03 o 
   7   1   3      156.29      176.13      2.48 o 
   8   1   3      671.28      742.15      5.53 o 
   9   1   3      865.75      840.77      5.96 o 
  10   1   3      752.07      764.88      5.94 o 
  11   1   3      251.84      239.66      3.33 o 
  12   1   3       66.10       54.90      2.07 o 
  13   1   3       53.72       44.06      2.31 o 
  14   1   3      131.35      134.33      4.07 o 
  15   1   3        4.11        2.49      2.06 o 
  16   1   3      287.58      282.37      6.14 o 
  17   1   3        7.84        3.16      2.72 o 
  18   1   3       11.20        6.37      2.84 o 
  19   1   3      425.90      407.91      8.95 o 
  20   1   3        4.24        3.00      3.51 o 
  21   1   3       51.86       44.51      4.86 o 
  22   1   3       38.89       44.81      5.94 o 
  23   1   3       51.61       49.50      6.67 o 
  24   1   3      236.81      248.57     12.24 o 
   0   2   3     8489.86     8532.77    222.31 o 
   1   2   3     6897.60     7001.77     73.86 o 
   2   2   3      353.18      414.91      5.97 o 
   3   2   3     3772.68     3971.77     55.13 o 
   4   2   3      604.49      634.78      6.63 o 
   5   2   3      782.96      820.20      6.90 o 
   6   2   3      208.81      245.48      3.56 o 
   7   2   3      347.32      385.25      4.12 o 
   8   2   3     4320.17     4571.41     22.88 o 
   9   2   3     1674.93     1721.07     10.16 o 
  10   2   3     1906.67     1824.79     10.90 o 
  11   2   3      318.29      311.15      3.75 o 
  12   2   3      295.52      317.05      4.32 o 
  13   2   3      291.53      303.49      4.58 o 
  14   2   3      555.49      565.31      6.79 o 
  15   2   3     1822.07     1641.30     14.32 o 
  16   2   3     1056.22     1028.78     11.12 o 
  17   2   3      611.96      550.68      8.08 o 
  18   2   3      148.12      150.95      5.28 o 
  19   2   3      148.84      153.67      6.05 o 
  20   2   3       66.12       65.85      5.20 o 
  21   2   3      563.22      586.19     12.59 o 
  22   2   3        0.58        5.01      5.05 o 
  23   2   3      235.11      240.95     11.05 o 
  24   2   3        0.01        2.67      5.56 o 
   1   3   3     1835.48     1868.62     34.98 o 
   2   3   3     6560.21     6856.72     63.40 o 
   3   3   3     1252.64     1312.49     16.96 o 
   4   3   3      482.48      547.23      6.44 o 
   5   3   3     2536.61     2600.06     17.46 o 
   6   3   3      743.89      908.41     10.26 o 
   7   3   3       19.97        4.95      0.82 o 
   8   3   3      285.19      285.76      3.43 o 
   9   3   3      478.64      536.43      5.18 o 
  10   3   3     1487.03     1477.70      9.48 o 
  11   3   3      949.61      917.69      7.19 o 
  12   3   3      217.00      207.28      4.14 o 
  13   3   3       71.13       66.20      2.52 o 
  14   3   3      327.82      275.21      4.99 o 
  15   3   3      545.18      568.68      7.25 o 
  16   3   3      372.94      307.10      6.03 o 
  17   3   3       94.28       94.79      3.96 o 
  18   3   3      130.73      138.16      5.07 o 
  19   3   3       18.08       14.21      3.62 o 
  20   3   3       10.56        7.74      4.05 o 
  21   3   3      428.62      462.49     11.71 o 
  22   3   3       44.83       39.02      5.59 o 
  23   3   3       12.88        7.85      5.77 o 
  24   3   3       72.65       74.23      8.11 o 
   0   4   3     1451.15     1619.51     28.24 o 
   1   4   3     1656.52     1652.19     20.32 o 
   2   4   3     3840.27     4041.32     36.38 o 
   3   4   3        0.48        1.67      1.13 o 
   4   4   3     5862.64     6310.08     50.54 o 
   5   4   3     2424.58     2605.07     15.85 o 
   6   4   3     2069.46     2554.98     15.25 o 
   7   4   3     2118.59     2075.81     12.37 o 
   8   4   3     2658.58     2656.96     15.79 o 
   9   4   3      157.67      175.10      3.35 o 
  10   4   3       35.62       52.64      2.12 o 
  11   4   3       67.08       56.63      2.22 o 
  12   4   3      180.92      177.95      3.65 o 
  13   4   3        4.10        1.87      1.59 o 
  14   4   3      801.16      883.44      8.38 o 
  15   4   3     1393.95     1319.52     11.97 o 
  16   4   3     1074.78     1103.91     11.22 o 
  17   4   3      624.67      624.84      8.66 o 
  18   4   3      178.77      177.11      5.98 o 
  19   4   3        9.32       11.20      3.30 o 
  20   4   3       53.30       55.12      4.51 o 
  21   4   3       45.45       41.10      4.94 o 
  22   4   3        8.06        9.70      4.56 o 
  23   4   3       70.79       80.15      7.55 o 
  24   4   3       52.55       69.70      7.57 o 
   1   5   3       35.60       39.87      2.90 o 
   2   5   3      207.47      240.23      4.65 o 
   3   5   3     3137.61     3324.51     29.91 o 
   4   5   3      108.04      159.73      4.98 o 
   5   5   3     7100.77     7830.42     44.85 o 
   6   5   3     2655.89     2843.41     16.81 o 
   7   5   3      372.10      350.45      3.68 o 
   8   5   3      216.01      197.62      3.43 o 
   9   5   3       60.48       74.15      2.52 o 
  10   5   3      177.96      155.64      3.59 o 
  11   5   3      480.75      490.93      6.66 o 
  12   5   3      272.39      269.70      4.34 o 
  13   5   3      110.64       80.16      2.91 o 
  14   5   3      800.38      760.80      7.77 o 
  15   5   3        7.76        4.53      2.11 o 
  16   5   3       88.57       91.27      4.01 o 
  17   5   3       52.51       60.79      3.92 o 
  18   5   3        5.88        5.50      2.96 o 
  19   5   3        2.04        4.62      3.07 o 
  20   5   3        0.18       -0.91      3.19 o 
  21   5   3       29.94       30.85      4.38 o 
  22   5   3      169.43      169.30      8.90 o 
  23   5   3        0.18       -3.28      4.55 o 
  24   5   3        3.57        8.88      5.79 o 
   0   6   3     2608.65     2987.47     49.44 o 
   1   6   3        1.15        4.89      1.31 o 
   2   6   3      770.90      815.83      8.40 o 
   3   6   3     2908.65     2963.87     23.67 o 
   4   6   3     8920.21    10156.06     66.20 o 
   5   6   3      501.41      558.43      4.97 o 
   6   6   3     6514.51     7468.95     39.74 o 
   7   6   3      789.57      910.25      6.85 o 
   8   6   3     1286.58     1374.23      9.54 o 
   9   6   3      197.65      243.51      3.89 o 
  10   6   3       39.00       64.87      2.55 o 
  11   6   3      503.21      523.49      5.85 o 
  12   6   3        6.99        9.56      1.72 o 
  13   6   3     1267.69     1182.79     10.10 o 
  14   6   3      481.04      430.98      5.97 o 
  15   6   3      111.84      113.90      3.87 o 
  16   6   3        1.12       -0.58      2.33 o 
  17   6   3      740.30      746.37     10.63 o 
  18   6   3       28.93       22.22      3.37 o 
  19   6   3       33.71       28.37      3.98 o 
  20   6   3       73.91       58.68      5.71 o 
  21   6   3        0.06        1.34      3.63 o 
  22   6   3       80.25       76.24      5.73 o 
  23   6   3      182.09      188.02     10.58 o 
  24   6   3       27.44       28.23      6.26 o 
   1   7   3      210.17      224.26      4.10 o 
   2   7   3     1104.48     1211.56     10.45 o 
   3   7   3        8.89        5.16      1.10 o 
   4   7   3     2464.51     2649.11     19.00 o 
   5   7   3     3421.95     3616.92     20.35 o 
   6   7   3     2574.29     2861.20     16.40 o 
   7   7   3     3583.59     3570.89     20.29 o 
   8   7   3        9.53        9.65      1.25 o 
   9   7   3      716.14      789.47      7.40 o 
  10   7   3      432.29      460.71      5.63 o 
  11   7   3       17.48       15.32      1.86 o 
  12   7   3      980.17     1023.46      9.15 o 
  13   7   3       26.57       24.56      2.16 o 
  14   7   3       11.66       10.23      2.07 o 
  15   7   3       13.77       16.74      2.54 o 
  16   7   3      269.61      271.54      6.33 o 
  17   7   3       37.03       42.11      3.61 o 
  18   7   3        2.56        1.05      2.99 o 
  19   7   3        7.15        4.51      3.28 o 
  20   7   3      335.11      322.78      8.80 o 
  21   7   3       63.34       70.09      5.47 o 
  22   7   3       35.17       34.39      4.81 o 
  23   7   3       17.57       16.37      5.15 o 
  24   7   3        8.96        8.29      5.27 o 
   0   8   3      638.73      670.63      8.59 o 
   1   8   3     1267.51     1315.72      9.40 o 
   2   8   3     1681.04     1948.49     13.39 o 
   3   8   3      801.78      859.53      7.12 o 
   4   8   3      322.50      367.63      4.07 o 
   5   8   3     1755.83     2000.19     11.93 o 
   6   8   3      674.08      703.22      5.83 o 
   7   8   3     2283.90     2603.33     14.73 o 
   8   8   3      748.20      771.44      7.02 o 
   9   8   3       43.52       41.82      2.03 o 
  10   8   3       33.20       34.62      2.07 o 
  11   8   3      453.58      473.06      5.71 o 
  12   8   3      292.60      340.01      5.28 o 
  13   8   3      603.37      574.83      7.14 o 
  14   8   3       61.89       69.46      3.25 o 
  15   8   3        0.66       -2.13      2.13 o 
  16   8   3       38.06       33.88      3.06 o 
  17   8   3      131.59      134.09      5.52 o 
  18   8   3      397.34      402.58      8.92 o 
  19   8   3      228.55      249.49      8.62 o 
  20   8   3      185.31      184.87      7.44 o 
  21   8   3       33.05       24.80      4.51 o 
  22   8   3        0.09        1.42      3.97 o 
  23   8   3        0.43        5.14      4.37 o 
  24   8   3        5.50       13.57     11.04 o 
   1   9   3      370.39      477.10      4.37 o 
   2   9   3      281.53      322.13      4.48 o 
   3   9   3      740.26      775.32      6.72 o 
   4   9   3      612.20      606.66      5.31 o 
   5   9   3        0.00        1.57      0.94 o 
   6   9   3     1258.82     1357.13      9.41 o 
   7   9   3      139.59      132.43      2.85 o 
   8   9   3      195.38      187.17      3.53 o 
   9   9   3      839.70      780.59      6.85 o 
  10   9   3     1030.30     1013.57      8.75 o 
  11   9   3      580.63      570.51      6.70 o 
  12   9   3      872.09      829.12      8.56 o 
  13   9   3      500.06      478.16      7.51 o 
  14   9   3        0.77        3.37      2.06 o 
  15   9   3       11.81       12.26      2.53 o 
  16   9   3      163.73      162.11      5.22 o 
  17   9   3      301.61      282.84      7.37 o 
  18   9   3      130.92      144.55      6.24 o 
  19   9   3       73.43       70.47      5.09 o 
  20   9   3        0.04        0.88      3.64 o 
  21   9   3        0.23        4.27      4.19 o 
  22   9   3       26.18       25.84      5.00 o 
  23   9   3        4.62        9.76      4.74 o 
   0  10   3     1683.66     1712.90     16.45 o 
   1  10   3     1152.41     1239.74      8.99 o 
   2  10   3      425.27      367.02      3.69 o 
   3  10   3       67.95       54.68      1.68 o 
   4  10   3      504.04      550.49      5.03 o 
   5  10   3        0.43        5.24      1.07 o 
   6  10   3      166.66      179.59      3.21 o 
   7  10   3      985.59      884.78      7.83 o 
   8  10   3        7.90        7.57      1.60 o 
   9  10   3      599.72      559.70      6.06 o 
  10  10   3      214.52      201.88      4.20 o 
  11  10   3        0.17        1.69      1.69 o 
  12  10   3        3.68       -0.25      1.90 o 
  13  10   3       22.46       22.12      2.46 o 
  14  10   3       28.04       33.05      2.83 o 
  15  10   3      100.87      110.50      4.47 o 
  16  10   3      280.32      263.80      6.63 o 
  17  10   3      611.16      599.81      9.83 o 
  18  10   3       42.74       55.34      4.57 o 
  19  10   3      831.73      835.21     13.26 o 
  20  10   3      190.34      180.89      7.50 o 
  21  10   3        0.10        1.95      3.98 o 
  22  10   3        9.56        3.50      4.57 o 
  23  10   3      256.32      254.10     10.08 o 
   1  11   3      218.35      230.80      3.27 o 
   2  11   3      625.38      624.88      6.00 o 
   3  11   3       31.65       51.83      1.82 o 
   4  11   3        3.16        1.97      1.12 o 
   5  11   3      256.87      238.74      3.70 o 
   6  11   3      495.05      485.38      5.42 o 
   7  11   3      130.28      136.66      3.32 o 
   8  11   3      181.52      176.33      4.03 o 
   9  11   3        0.00        0.27      1.70 o 
  10  11   3        2.52       -1.58      1.58 o 
  11  11   3       17.44       25.12      2.34 o 
  12  11   3       49.92       44.13      2.94 o 
  13  11   3      262.10      287.82      5.87 o 
  14  11   3      194.77      195.84      5.33 o 
  15  11   3       11.80        8.46      2.60 o 
  16  11   3        0.95        1.08      2.63 o 
  17  11   3       30.85       31.47      3.74 o 
  18  11   3        0.04        1.35      3.25 o 
  19  11   3       13.11       11.74      3.77 o 
  20  11   3        4.73        7.14      3.87 o 
  21  11   3       10.13       17.17      4.41 o 
  22  11   3        5.02       -1.22      4.43 o 
  23  11   3       15.74       17.20      5.25 o 
   0  12   3     1090.59     1077.43     13.54 o 
   1  12   3      123.39      135.42      3.20 o 
   2  12   3      528.67      537.76      5.66 o 
   3  12   3        5.68        1.93      1.11 o 
   4  12   3       13.99       15.62      1.42 o 
   5  12   3      541.11      562.60      6.14 o 
   6  12   3      354.65      336.14      4.82 o 
   7  12   3       47.64       14.26      1.85 o 
   8  12   3       18.27       12.17      1.87 o 
   9  12   3      236.82      246.79      4.66 o 
  10  12   3       13.74        8.17      2.33 o 
  11  12   3      231.56      208.74      4.65 o 
  12  12   3      685.38      647.57      7.87 o 
  13  12   3       28.54       20.91      2.45 o 
  14  12   3       78.69       75.57      3.47 o 
  15  12   3        1.99        3.52      2.50 o 
  16  12   3        6.77        8.18      2.85 o 
  17  12   3       10.37       11.36      3.16 o 
  18  12   3      529.30      553.31     12.36 o 
  19  12   3        7.69        4.10      3.60 o 
  20  12   3       93.94       94.67      5.96 o 
  21  12   3       49.77       42.86      5.23 o 
  22  12   3        7.96        1.89      4.67 o 
   1  13   3     1078.13     1026.10      9.21 o 
   2  13   3      432.06      421.12      5.47 o 
   3  13   3       19.79       22.83      1.69 o 
   4  13   3      179.21      195.21      3.83 o 
   5  13   3       10.73       11.24      1.69 o 
   6  13   3     1155.16     1049.14      9.49 o 
   7  13   3      153.89      151.60      3.85 o 
   8  13   3       57.68       40.20      2.51 o 
   9  13   3      511.44      521.62      7.04 o 
  10  13   3     1123.52     1069.95     10.70 o 
  11  13   3      159.82      160.10      5.65 o 
  12  13   3       81.58       72.52      3.45 o 
  13  13   3       65.61       58.84      3.33 o 
  14  13   3       15.45       13.47      2.61 o 
  15  13   3      366.36      359.97      7.62 o 
  16  13   3       74.90       83.22      4.33 o 
  17  13   3      405.61      407.76      8.58 o 
  18  13   3      479.34      491.15     10.42 o 
  19  13   3      254.42      242.68      8.17 o 
  20  13   3       28.30       22.14      4.36 o 
  21  13   3       11.27       11.14      4.53 o 
  22  13   3      285.92      285.82     11.66 o 
   0  14   3      466.23      433.39      7.12 o 
   1  14   3      517.49      507.52      5.82 o 
   2  14   3      140.98      127.16      3.26 o 
   3  14   3      344.06      300.46      6.00 o 
   4  14   3      248.08      263.25      4.98 o 
   5  14   3      502.31      441.57      5.76 o 
   6  14   3      759.90      753.81      8.07 o 
   7  14   3        0.01        1.75      1.73 o 
   8  14   3      689.87      676.15      7.54 o 
   9  14   3       16.43        7.22      2.02 o 
  10  14   3      666.06      694.38      8.30 o 
  11  14   3      197.35      188.42      6.16 o 
  12  14   3       38.92       37.99      3.26 o 
  13  14   3       26.13       22.74      3.03 o 
  14  14   3      247.58      254.57      6.98 o 
  15  14   3      192.25      191.86      6.71 o 
  16  14   3       46.13       44.72      4.35 o 
  17  14   3       15.71       10.20      3.76 o 
  18  14   3       25.91       17.59      4.41 o 
  19  14   3        0.21       -4.05      4.05 o 
  20  14   3       81.93       77.20      6.74 o 
  21  14   3       42.92       37.44      5.91 o 
   1  15   3      154.35      157.22      3.46 o 
   2  15   3       16.20       18.30      1.86 o 
   3  15   3      122.39      103.69      3.14 o 
   4  15   3      369.43      389.29      5.62 o 
   5  15   3       12.45        8.92      1.91 o 
   6  15   3     2449.44     2445.95     18.45 o 
   7  15   3      290.69      258.22      4.82 o 
   8  15   3      113.03       89.65      3.22 o 
   9  15   3        5.66        2.07      2.14 o 
  10  15   3      600.87      651.31      8.75 o 
  11  15   3        0.23       -2.30      2.30 o 
  12  15   3        1.48       -2.42      2.42 o 
  13  15   3      955.57      999.44     12.39 o 
  14  15   3       76.56       69.99      4.34 o 
  15  15   3      593.93      646.47     10.91 o 
  16  15   3       85.88       82.76      5.20 o 
  17  15   3      269.84      268.93      8.63 o 
  18  15   3        8.45       10.75      4.53 o 
  19  15   3       32.75       30.52      5.39 o 
  20  15   3       43.59       45.24      6.05 o 
  21  15   3        0.46        5.68      5.13 o 
   0  16   3     1716.69     1745.43     18.85 o 
   1  16   3      812.88      755.86      7.72 o 
   2  16   3      153.57      156.09      3.76 o 
   3  16   3       68.13       47.19      2.60 o 
   4  16   3      834.53      893.24      9.10 o 
   5  16   3      838.05      767.42      9.07 o 
   6  16   3       24.52       14.33      2.09 o 
   7  16   3       16.93       28.07      2.50 o 
   8  16   3      213.82      194.68      5.04 o 
   9  16   3        5.45        6.68      2.38 o 
  10  16   3       79.30       75.65      3.77 o 
  11  16   3       11.40       10.43      2.79 o 
  12  16   3      246.93      250.50      6.77 o 
  13  16   3        1.43       -2.46      2.81 o 
  14  16   3      299.78      306.65      7.66 o 
  15  16   3        6.97       10.41      3.60 o 
  16  16   3       12.70        9.78      3.77 o 
  17  16   3       16.68       14.45      4.11 o 
  18  16   3       69.38       60.77      6.20 o 
  19  16   3      178.17      161.86      8.39 o 
  20  16   3        6.75        6.66      5.12 o 
   1  17   3       17.17        8.52      1.95 o 
   2  17   3     1181.14     1095.44     10.05 o 
   3  17   3     1928.44     1854.67     14.56 o 
   4  17   3      744.60      659.47      8.16 o 
   5  17   3      551.49      542.03      7.14 o 
   6  17   3      154.44      157.13      4.44 o 
   7  17   3      233.38      230.49      5.35 o 
   8  17   3      154.08      147.88      4.72 o 
   9  17   3      191.47      194.69      5.65 o 
  10  17   3       75.01       69.59      3.83 o 
  11  17   3        0.63        4.50      2.73 o 
  12  17   3       70.46       66.14      4.20 o 
  13  17   3      212.88      217.20      6.69 o 
  14  17   3       15.36       16.14      3.35 o 
  15  17   3        0.29       -1.45      3.36 o 
  16  17   3        7.84        7.83      3.78 o 
  17  17   3       59.59       60.85      5.55 o 
  18  17   3        6.65       -4.23      4.61 o 
  19  17   3        0.93       -0.33      4.85 o 
  20  17   3        1.56        0.85      4.99 o 
   0  18   3       97.15       94.18      4.69 o 
   1  18   3      587.41      549.38      8.37 o 
   2  18   3       34.47       54.52      2.74 o 
   3  18   3       43.05       42.44      2.80 o 
   4  18   3      433.86      436.61      6.64 o 
   5  18   3       46.87       42.73      2.83 o 
   6  18   3       68.99       63.75      3.29 o 
   7  18   3        2.06        0.87      2.17 o 
   8  18   3       70.51       71.70      3.73 o 
   9  18   3      115.38      121.04      4.62 o 
  10  18   3      222.31      240.97      6.32 o 
  11  18   3      426.50      398.20      8.14 o 
  12  18   3      328.09      352.84      8.04 o 
  13  18   3       20.58       18.50      3.45 o 
  14  18   3       42.38       39.02      3.99 o 
  15  18   3      102.71      121.34      6.03 o 
  16  18   3       37.86       32.79      4.60 o 
  17  18   3      191.36      202.75      8.98 o 
  18  18   3      120.15      116.00      7.72 o 
  19  18   3       58.64       56.87      7.03 o 
   1  19   3        6.05        5.86      2.27 o 
   2  19   3      134.50      128.99      4.26 o 
   3  19   3       71.44       62.88      3.24 o 
   4  19   3      494.18      462.98      7.20 o 
   5  19   3       12.97       12.47      2.42 o 
   6  19   3       30.47       22.71      2.68 o 
   7  19   3      167.41      162.13      5.08 o 
   8  19   3      103.26      101.79      4.36 o 
   9  19   3       67.53       76.83      4.02 o 
  10  19   3      328.12      331.77      7.31 o 
  11  19   3        3.51        2.06      2.91 o 
  12  19   3        6.51        8.24      3.17 o 
  13  19   3        2.49        2.82      3.24 o 
  14  19   3        2.27        9.58      3.49 o 
  15  19   3        1.20        0.49      3.63 o 
  16  19   3      365.53      369.32     10.54 o 
  17  19   3        0.05        4.23      4.78 o 
  18  19   3      315.07      320.13     11.83 o 
   0  20   3       87.22      106.38      6.17 o 
   1  20   3       41.01       26.30      2.95 o 
   2  20   3      234.21      241.63      6.11 o 
   3  20   3       68.06       58.98      3.43 o 
   4  20   3      447.36      446.13      7.57 o 
   5  20   3      487.89      450.97      7.50 o 
   6  20   3      190.39      181.64      5.26 o 
   7  20   3      245.25      256.20      6.38 o 
   8  20   3      158.62      142.77      6.05 o 
   9  20   3        1.27       -0.43      2.71 o 
  10  20   3       39.17       38.84      3.64 o 
  11  20   3        1.64       -1.40      2.95 o 
  12  20   3        0.01       -2.95      2.95 o 
  13  20   3       34.59       30.19      3.97 o 
  14  20   3       95.71       93.39      5.38 o 
  15  20   3        2.74        5.15      4.02 o 
  16  20   3        0.07       -4.07      4.07 o 
  17  20   3       94.08       99.22      7.17 o 
   1  21   3      155.59      150.94      5.37 o 
   2  21   3      146.53      150.53      5.22 o 
   3  21   3      108.00       98.96      4.71 o 
   4  21   3       19.48       19.45      3.06 o 
   5  21   3      452.49      439.70      8.23 o 
   6  21   3       16.94       18.06      3.31 o 
   7  21   3        7.54        7.29      2.78 o 
   8  21   3      541.41      537.46      8.70 o 
   9  21   3        1.24       -2.38      2.78 o 
  10  21   3        4.01        2.96      3.00 o 
  11  21   3       13.62       15.28      3.51 o 
  12  21   3      472.13      482.73      9.53 o 
  13  21   3        0.26       -2.55      3.31 o 
  14  21   3      293.43      287.43      8.87 o 
  15  21   3       54.33       52.03      5.27 o 
  16  21   3       36.66       40.73      5.43 o 
   0  22   3       39.91       42.84      5.16 o 
   1  22   3        0.12        0.89      2.69 o 
   2  22   3      189.33      187.88      6.02 o 
   3  22   3        4.07        4.40      2.86 o 
   4  22   3        1.03        4.73      2.97 o 
   5  22   3       78.43       68.43      4.90 o 
   6  22   3       20.20       19.64      3.57 o 
   7  22   3        9.06        9.78      3.41 o 
   8  22   3        9.37        9.69      3.35 o 
   9  22   3       13.36       15.76      3.66 o 
  10  22   3      280.25      314.79      9.21 o 
  11  22   3        0.07       -1.91      3.40 o 
  12  22   3        0.23        2.21      3.76 o 
  13  22   3       72.31       62.41      5.42 o 
  14  22   3        1.40       -3.06      4.43 o 
  15  22   3      386.37      436.64     12.83 o 
   1  23   3       91.23       91.07      4.63 o 
   2  23   3      112.74       99.60      4.96 o 
   3  23   3      414.66      412.61      8.73 o 
   4  23   3       12.43        9.40      3.46 o 
   5  23   3       14.36       13.07      3.62 o 
   6  23   3       15.77       14.05      3.60 o 
   7  23   3       14.41       16.14      4.05 o 
   8  23   3       53.13       62.44      4.88 o 
   9  23   3       34.58       37.53      4.33 o 
  10  23   3      193.31      203.08      7.61 o 
  11  23   3       48.08       53.94      5.10 o 
  12  23   3       67.47       84.10      5.85 o 
  13  23   3       82.86       78.01      6.32 o 
  14  23   3      189.45      173.39      8.70 o 
   0  24   3      928.10      919.80     17.66 o 
   1  24   3       51.07       52.42      4.25 o 
   2  24   3       88.26       88.16      5.06 o 
   3  24   3      217.97      222.50      7.36 o 
   4  24   3       11.37        9.29      3.70 o 
   5  24   3      400.58      415.28      9.92 o 
   6  24   3       21.50       21.52      4.24 o 
   7  24   3      472.79      502.79     10.51 o 
   8  24   3      678.25      699.76     12.16 o 
   9  24   3       71.94       71.29      5.61 o 
  10  24   3        1.90       -2.24      3.84 o 
  11  24   3        0.04        6.37      4.64 o 
  12  24   3        0.01       -3.82      4.36 o 
  13  24   3        0.03       -4.41      4.49 o 
   1  25   3       81.16       80.80      5.07 o 
   2  25   3      188.79      177.13      6.78 o 
   3  25   3       53.30       53.09      4.85 o 
   4  25   3      322.74      313.95      9.12 o 
   5  25   3       72.17       62.11      5.21 o 
   6  25   3       34.05       28.24      4.94 o 
   7  25   3       64.69       57.86      5.67 o 
   8  25   3       28.46       22.24      4.78 o 
   9  25   3        3.78        3.19      4.81 o 
  10  25   3        7.80        7.66      5.07 o 
  11  25   3        4.68        2.48      4.99 o 
  12  25   3        3.68        7.36      5.77 o 
   0  26   3      228.74      249.04     12.62 o 
   1  26   3      558.36      557.58     12.03 o 
   2  26   3       82.73       84.46      6.23 o 
   3  26   3      553.92      538.72     12.45 o 
   4  26   3      151.09      162.98      7.85 o 
   5  26   3      204.86      213.65      8.73 o 
   6  26   3       61.58       61.88      6.12 o 
   7  26   3       86.01       79.43      6.83 o 
   8  26   3        7.50       12.85      5.35 o 
   9  26   3       20.40       19.95      5.52 o 
  10  26   3       33.70       37.83      6.10 o 
   1  27   3       13.07        3.86      4.69 o 
   2  27   3       32.51       39.14      5.59 o 
   3  27   3        1.01        3.37      4.69 o 
   4  27   3      133.61      145.97     13.14 o 
   5  27   3      136.00      124.41      7.71 o 
   6  27   3       25.86       28.61      5.59 o 
   7  27   3      604.88      647.36     14.90 o 
   8  27   3      153.06      138.37     10.76 o 
   0  28   3      127.71      139.72     14.81 o 
   1  28   3      361.59      350.57     12.08 o 
   2  28   3        0.56        1.80      4.88 o 
   3  28   3      270.80      265.25     10.38 o 
   4  28   3      128.14      136.60      7.95 o 
   0   0   4    25117.49    26849.51    485.58 o 
   2   0   4     4940.59     5255.56     56.25 o 
   3   0   4     2370.56     2572.37     32.66 o 
   4   0   4     6940.36     7485.28     69.58 o 
   5   0   4     1901.72     2258.95     25.12 o 
   6   0   4    11781.66    12608.15    108.91 o 
   7   0   4      122.60      118.90      3.26 o 
   8   0   4     2955.47     2978.21     24.49 o 
   9   0   4      477.20      606.46      8.25 o 
  10   0   4     2007.70     1875.10     17.59 o 
  11   0   4      372.87      338.52      6.35 o 
  12   0   4     1963.59     1973.63     19.19 o 
  13   0   4      139.58      146.16      5.49 o 
  14   0   4      754.20      695.90     12.31 o 
  15   0   4     1390.98     1376.86     20.45 o 
  16   0   4     3265.23     3045.22     36.74 o 
  17   0   4      282.51      278.67     10.21 o 
  18   0   4        4.71        8.79      4.36 o 
  19   0   4      540.04      564.44     14.76 o 
  20   0   4      124.28      131.83     10.97 o 
  21   0   4       38.85       31.52      6.08 o 
  22   0   4      607.91      610.07     23.46 o 
  23   0   4      421.13      440.80     20.31 o 
  24   0   4      316.68      363.40     22.39 o 
   1   1   4      642.49      719.27      7.39 o 
   2   1   4     1490.61     1655.78     19.32 o 
   3   1   4      132.09      153.97      3.02 o 
   4   1   4     2160.28     2413.32     18.45 o 
   5   1   4      624.41      707.45      6.06 o 
   6   1   4      745.47      781.63      6.19 o 
   7   1   4      849.54      870.24      9.82 o 
   8   1   4       21.91       43.55      1.56 o 
   9   1   4       30.55       43.47      1.55 o 
  10   1   4       24.44       20.83      1.35 o 
  11   1   4       25.07       16.41      1.46 o 
  12   1   4      664.49      606.63      5.90 o 
  13   1   4     1188.44     1197.02     10.64 o 
  14   1   4      254.01      259.36      5.74 o 
  15   1   4        0.61       -2.15      2.15 o 
  16   1   4        2.16        6.62      2.68 o 
  17   1   4      281.79      249.24      6.87 o 
  18   1   4      190.43      228.04      6.91 o 
  19   1   4       90.98       93.85      5.31 o 
  20   1   4       24.48       22.44      3.78 o 
  21   1   4        6.48        7.22      3.88 o 
  22   1   4      197.65      201.89      8.65 o 
  23   1   4        5.77        9.69      5.55 o 
  24   1   4      284.06      298.22     12.50 o 
   0   2   4     6008.25     6248.44     93.93 o 
   1   2   4       39.44       56.57      2.06 o 
   2   2   4       50.67       49.27      2.29 o 
   3   2   4       11.08        2.16      1.55 o 
   4   2   4      311.97      391.17      4.82 o 
   5   2   4      277.90      319.19      3.60 o 
   6   2   4      616.25      583.66      5.15 o 
   7   2   4      954.59     1116.68      8.10 o 
   8   2   4      269.65      262.39      3.16 o 
   9   2   4        0.06       -0.24      0.83 o 
  10   2   4       38.67       43.25      1.81 o 
  11   2   4      116.95      140.41      2.90 o 
  12   2   4     1042.39      959.01      8.18 o 
  13   2   4       21.48       16.34      1.92 o 
  14   2   4      823.87      766.65      8.16 o 
  15   2   4      160.07      198.06      5.44 o 
  16   2   4      169.36      166.61      6.32 o 
  17   2   4       53.88       47.88      3.67 o 
  18   2   4      838.60      824.27     11.71 o 
  19   2   4      673.23      676.28     10.91 o 
  20   2   4        0.68        0.10      3.39 o 
  21   2   4       85.82       81.19      5.87 o 
  22   2   4      547.79      583.07     13.26 o 
  23   2   4        0.01        5.61      5.28 o 
  24   2   4        6.52        8.59      6.38 o 
   1   3   4        0.29        0.10      0.69 o 
   2   3   4      848.00      940.16     11.30 o 
   3   3   4     2719.99     2986.31     25.27 o 
   4   3   4      228.71      253.26      3.58 o 
   5   3   4      971.73      990.88      6.97 o 
   6   3   4     3452.45     3953.12     22.89 o 
   7   3   4     1781.98     1948.84     11.86 o 
   8   3   4      570.62      674.09      5.52 o 
   9   3   4        5.05        3.44      0.94 o 
  10   3   4      167.16      153.90      3.11 o 
  11   3   4       86.01      111.88      2.70 o 
  12   3   4     1931.59     1868.93     12.50 o 
  13   3   4      291.28      286.05      4.62 o 
  14   3   4      225.95      260.53      5.13 o 
  15   3   4      234.87      207.22      4.99 o 
  16   3   4       21.94       30.45      2.86 o 
  17   3   4       29.71       23.46      2.83 o 
  18   3   4       96.05       91.78      4.74 o 
  19   3   4       50.51       42.81      4.05 o 
  20   3   4      571.80      628.65     13.53 o 
  21   3   4       13.14       10.18      4.40 o 
  22   3   4       67.96       68.70      6.28 o 
  23   3   4       77.82       80.03      6.94 o 
  24   3   4      119.81      123.40     10.03 o 
   0   4   4    13974.03    14677.91    188.23 o 
   1   4   4      750.06      815.42     10.58 o 
   2   4   4     3303.17     3325.47     27.76 o 
   3   4   4     3453.70     3691.79     32.52 o 
   4   4   4    11094.72    12564.47     86.83 o 
   5   4   4       15.11       30.79      1.27 o 
   6   4   4      205.32      292.12      3.15 o 
   7   4   4      687.62      753.01      5.82 o 
   8   4   4        3.05        1.18      0.88 o 
   9   4   4       75.61       43.53      2.15 o 
  10   4   4      252.59      255.34      3.76 o 
  11   4   4      756.25      677.75      7.61 o 
  12   4   4      826.58      800.62      7.39 o 
  13   4   4      144.35      143.63      4.24 o 
  14   4   4     1403.41     1232.18     10.68 o 
  15   4   4     1056.15     1043.71     10.76 o 
  16   4   4      308.87      280.42      6.46 o 
  17   4   4      246.42      261.25      6.38 o 
  18   4   4       10.31        5.80      2.78 o 
  19   4   4        1.23        0.12      3.42 o 
  20   4   4      451.06      440.37     10.87 o 
  21   4   4      162.84      174.33      8.05 o 
  22   4   4        1.20        1.50      4.42 o 
  23   4   4       77.44       81.27      6.81 o 
  24   4   4       35.87       32.01      7.04 o 
   1   5   4       98.18      125.68      3.35 o 
   2   5   4      246.77      315.51      4.26 o 
   3   5   4     5815.19     6593.90     45.35 o 
   4   5   4      623.01      602.33      6.63 o 
   5   5   4     5296.11     5878.28     36.45 o 
   6   5   4      815.99      909.86      6.48 o 
   7   5   4     2036.03     2199.88     12.66 o 
   8   5   4        8.08       20.38      1.27 o 
   9   5   4      627.61      712.27      6.30 o 
  10   5   4       11.81       19.99      1.66 o 
  11   5   4     1116.29     1018.81      8.28 o 
  12   5   4      513.29      460.72      5.53 o 
  13   5   4        7.52       12.22      1.81 o 
  14   5   4       42.86       28.33      2.36 o 
  15   5   4      299.77      265.81      5.69 o 
  16   5   4       92.98       80.33      3.81 o 
  17   5   4       31.24       22.47      3.04 o 
  18   5   4      149.31      154.38      5.87 o 
  19   5   4      166.54      177.77      6.40 o 
  20   5   4      453.97      475.64     11.77 o 
  21   5   4       95.37       91.06      6.37 o 
  22   5   4      267.46      301.15     15.17 o 
  23   5   4      182.95      193.92     15.48 o 
  24   5   4       15.45       17.77      5.97 o 
   0   6   4      773.16      768.61     14.98 o 
   1   6   4        3.41        9.46      1.36 o 
   2   6   4     3933.20     4060.26     30.00 o 
   3   6   4     2997.35     3385.52     22.74 o 
   4   6   4      137.96      186.52      4.01 o 
   5   6   4      489.79      621.36      5.79 o 
   6   6   4      124.98      149.44      2.48 o 
   7   6   4     1149.33     1043.72     10.93 o 
   8   6   4     3321.81     3199.18     18.08 o 
   9   6   4       25.33       14.80      2.06 o 
  10   6   4      231.20      198.60      3.80 o 
  11   6   4     1681.05     1486.94     11.36 o 
  12   6   4     1332.39     1307.82     10.50 o 
  13   6   4        0.97        8.50      1.87 o 
  14   6   4       18.96       23.38      2.31 o 
  15   6   4       25.34       20.39      2.53 o 
  16   6   4       39.80       28.97      2.87 o 
  17   6   4      639.51      677.65     11.69 o 
  18   6   4     2241.90     2255.52     22.37 o 
  19   6   4      435.81      452.74      9.37 o 
  20   6   4        0.73       -2.36      3.26 o 
  21   6   4       97.34      108.16      6.74 o 
  22   6   4      123.47      129.28      7.43 o 
  23   6   4       58.08       52.85      6.52 o 
  24   6   4       54.86       50.38      6.58 o 
   1   7   4     2747.59     2818.44     22.63 o 
   2   7   4      292.93      323.77      4.18 o 
   3   7   4      500.83      549.77      5.39 o 
   4   7   4     2612.82     3005.63     20.42 o 
   5   7   4      472.80      566.18      5.68 o 
   6   7   4      816.96      828.87      6.45 o 
   7   7   4        2.06        3.14      1.04 o 
   8   7   4       41.42       58.55      2.00 o 
   9   7   4     1585.38     1640.80     12.56 o 
  10   7   4     1697.94     1742.73     12.46 o 
  11   7   4     1369.98     1231.81     10.05 o 
  12   7   4       28.82       40.57      2.40 o 
  13   7   4      890.96      925.83      8.74 o 
  14   7   4      169.54      163.12      4.28 o 
  15   7   4      133.24      135.12      4.34 o 
  16   7   4      362.45      375.81      9.13 o 
  17   7   4      603.51      612.57      9.36 o 
  18   7   4      239.30      243.93      7.10 o 
  19   7   4       44.67       48.83      4.37 o 
  20   7   4      196.23      196.18      7.98 o 
  21   7   4       85.62       89.43      5.80 o 
  22   7   4      146.61      147.01      7.85 o 
  23   7   4       15.95       23.34      5.62 o 
   0   8   4     1782.20     1896.49     22.22 o 
   1   8   4     1865.72     2047.54     15.36 o 
   2   8   4      880.39      930.07      7.81 o 
   3   8   4      631.13      673.15      6.48 o 
   4   8   4     1505.20     1447.61     11.52 o 
   5   8   4       54.00       40.57      1.73 o 
   6   8   4     1207.03     1098.12      8.17 o 
   7   8   4        3.71        6.85      1.21 o 
   8   8   4      954.25     1038.93      8.88 o 
   9   8   4      573.89      565.54      6.03 o 
  10   8   4      360.53      366.24      5.51 o 
  11   8   4      243.48      226.73      4.29 o 
  12   8   4     1299.69     1211.17     10.31 o 
  13   8   4        0.43       -1.02      1.82 o 
  14   8   4        2.76        2.35      1.95 o 
  15   8   4      380.33      349.55      6.66 o 
  16   8   4        3.15        0.89      2.52 o 
  17   8   4       12.59        6.92      2.91 o 
  18   8   4      225.99      217.87      7.02 o 
  19   8   4        6.44        2.78      3.38 o 
  20   8   4       11.21       10.92      3.78 o 
  21   8   4       26.25       42.57      4.84 o 
  22   8   4       11.36        9.57      4.98 o 
  23   8   4       61.79       61.18      6.63 o 
   1   9   4      306.28      330.13      3.66 o 
   2   9   4        2.09       -0.02      1.06 o 
   3   9   4      544.44      570.45      5.59 o 
   4   9   4      298.65      280.46      4.01 o 
   5   9   4       86.17       84.88      2.53 o 
   6   9   4      178.66      217.60      4.03 o 
   7   9   4     2320.56     2348.57     15.68 o 
   8   9   4     1366.16     1301.81     10.55 o 
   9   9   4      178.00      162.67      3.86 o 
  10   9   4     2057.12     1876.92     13.40 o 
  11   9   4     1264.64     1265.74     10.42 o 
  12   9   4       87.22       91.91      3.27 o 
  13   9   4      294.61      282.97      5.50 o 
  14   9   4       75.77       81.82      3.50 o 
  15   9   4       11.59        5.72      2.39 o 
  16   9   4      482.62      471.50      8.17 o 
  17   9   4        0.23       -1.98      2.70 o 
  18   9   4        2.18        7.47      3.20 o 
  19   9   4      461.49      449.73      9.95 o 
  20   9   4       58.10       53.75      4.77 o 
  21   9   4       64.69       71.63      5.53 o 
  22   9   4      123.08      104.18      7.48 o 
  23   9   4       13.40       13.24      5.29 o 
   0  10   4     1921.17     1879.77     17.06 o 
   1  10   4      826.57      930.74      7.16 o 
   2  10   4       38.14       35.85      1.86 o 
   3  10   4       28.88       27.97      1.68 o 
   4  10   4     3305.10     3429.71     20.46 o 
   5  10   4       28.96       31.27      2.10 o 
   6  10   4      678.16      656.78      5.95 o 
   7  10   4      422.22      403.54      4.97 o 
   8  10   4      735.68      843.60      8.04 o 
   9  10   4      121.22      177.14      4.10 o 
  10  10   4        3.70       -0.55      1.76 o 
  11  10   4      916.93      851.39      8.75 o 
  12  10   4      672.69      672.22      7.81 o 
  13  10   4      461.34      433.51      6.61 o 
  14  10   4      205.97      203.44      5.16 o 
  15  10   4       85.58       99.91      4.27 o 
  16  10   4       20.19       14.23      2.97 o 
  17  10   4      453.89      496.06      9.02 o 
  18  10   4       40.23       34.12      3.82 o 
  19  10   4       52.99       54.81      4.72 o 
  20  10   4      474.54      473.43     12.05 o 
  21  10   4        0.84        1.48      4.00 o 
  22  10   4       25.91       36.44      5.28 o 
  23  10   4       41.83       42.96      6.13 o 
   1  11   4      511.38      458.91      4.50 o 
   2  11   4       11.37        9.11      1.24 o 
   3  11   4     1900.57     1905.18     12.93 o 
   4  11   4      114.59      118.38      2.42 o 
   5  11   4     2118.36     2092.12     13.48 o 
   6  11   4      702.77      670.46      6.58 o 
   7  11   4       48.40       61.67      2.56 o 
   8  11   4      663.21      656.15      7.50 o 
   9  11   4     1754.42     1717.62     14.86 o 
  10  11   4      141.36      136.35      4.26 o 
  11  11   4     1012.87      942.11      9.81 o 
  12  11   4        0.59        0.65      1.90 o 
  13  11   4      290.55      273.32      5.55 o 
  14  11   4      366.70      380.49      6.71 o 
  15  11   4        0.81        2.19      2.45 o 
  16  11   4       63.10       60.56      4.64 o 
  17  11   4       71.07       75.79      4.43 o 
  18  11   4       27.30       37.58      3.91 o 
  19  11   4      308.45      311.27     10.05 o 
  20  11   4        3.25       10.25      4.22 o 
  21  11   4       36.03       29.15      5.13 o 
  22  11   4       39.51       30.71      5.44 o 
   0  12   4      174.18      174.91      4.21 o 
   1  12   4      110.99      135.60      3.60 o 
   2  12   4      142.19      152.61      3.11 o 
   3  12   4      653.01      661.92      6.36 o 
   4  12   4      347.84      297.12      5.03 o 
   5  12   4       83.83       79.51      2.57 o 
   6  12   4      787.77      714.76      7.31 o 
   7  12   4       74.03       47.03      2.54 o 
   8  12   4      164.64      156.50      4.17 o 
   9  12   4       71.58       92.73      3.68 o 
  10  12   4      124.86      119.32      4.24 o 
  11  12   4      130.51      135.29      4.37 o 
  12  12   4        2.24        0.99      2.21 o 
  13  12   4        8.03        6.79      2.49 o 
  14  12   4        0.49        1.31      2.46 o 
  15  12   4      833.74      880.37     12.38 o 
  16  12   4       52.06       57.34      4.14 o 
  17  12   4      248.22      259.93      7.50 o 
  18  12   4      103.46      105.89      5.31 o 
  19  12   4       14.23       17.55      4.41 o 
  20  12   4       44.52       45.03      5.91 o 
  21  12   4      184.66      179.50      9.72 o 
  22  12   4       10.73        4.49      6.79 o 
   1  13   4      187.95      162.14      3.59 o 
   2  13   4       35.13       13.13      1.71 o 
   3  13   4     2831.43     2740.42     18.30 o 
   4  13   4      127.16      138.51      3.69 o 
   5  13   4      473.73      409.08      5.37 o 
   6  13   4      340.24      265.73      4.60 o 
   7  13   4      840.10      853.51      8.71 o 
   8  13   4     1604.13     1440.01     12.79 o 
   9  13   4      455.28      380.41      6.26 o 
  10  13   4      220.06      215.15      5.30 o 
  11  13   4      462.32      444.67      6.85 o 
  12  13   4       87.53      100.03      3.96 o 
  13  13   4      615.78      643.32     10.78 o 
  14  13   4       45.26       45.77      3.41 o 
  15  13   4      135.49      131.41      5.20 o 
  16  13   4      350.53      385.53     10.00 o 
  17  13   4      120.11      118.59      6.29 o 
  18  13   4        6.97        9.00      3.96 o 
  19  13   4        0.02        4.58      4.23 o 
  20  13   4       16.71        4.18      5.20 o 
  21  13   4       44.84       44.79      7.58 o 
   0  14   4     5425.43     5185.30     47.27 o 
   1  14   4       62.06       69.38      2.90 o 
   2  14   4       41.40       32.65      2.21 o 
   3  14   4     3972.80     3911.27     25.50 o 
   4  14   4     2752.41     2693.26     18.88 o 
   5  14   4       12.92        8.18      1.79 o 
   6  14   4      122.97      104.30      3.35 o 
   7  14   4      378.55      459.71      6.33 o 
   8  14   4      906.51      915.77      9.79 o 
   9  14   4      295.44      290.72      5.72 o 
  10  14   4       46.07       39.30      3.04 o 
  11  14   4      550.73      564.24      8.00 o 
  12  14   4       15.22        7.08      2.48 o 
  13  14   4       94.51       89.58      4.08 o 
  14  14   4      229.46      214.89      6.30 o 
  15  14   4        3.71        1.91      3.15 o 
  16  14   4        3.82       -3.51      3.51 o 
  17  14   4        0.35       -0.55      3.66 o 
  18  14   4        0.69        3.59      3.95 o 
  19  14   4      251.27      252.09     11.18 o 
  20  14   4      283.07      291.22     11.84 o 
  21  14   4      146.15      143.69      9.14 o 
   1  15   4        0.19        1.41      1.67 o 
   2  15   4      302.57      290.66      6.09 o 
   3  15   4       64.83       60.49      2.81 o 
   4  15   4      343.61      337.41      5.43 o 
   5  15   4     1585.58     1390.36     11.91 o 
   6  15   4      914.14      861.92      9.03 o 
   7  15   4       60.39       60.00      3.08 o 
   8  15   4        2.09        0.30      2.02 o 
   9  15   4       83.08      104.85      3.99 o 
  10  15   4       75.50       67.95      3.40 o 
  11  15   4      421.57      427.03      7.10 o 
  12  15   4      391.80      401.67      7.99 o 
  13  15   4     1287.43     1237.98     13.78 o 
  14  15   4      231.48      217.34      6.65 o 
  15  15   4      109.79      118.68      5.69 o 
  16  15   4       35.08       36.66      4.75 o 
  17  15   4      625.18      603.93     12.32 o 
  18  15   4       55.49       56.14      6.47 o 
  19  15   4       14.30       15.51      5.42 o 
  20  15   4        1.12       10.49      5.86 o 
   0  16   4      223.82      207.73      8.68 o 
   1  16   4      148.68      159.40      4.02 o 
   2  16   4     2508.58     2447.80     17.92 o 
   3  16   4       59.18       61.47      3.07 o 
   4  16   4      447.34      458.81      6.34 o 
   5  16   4      489.59      427.01      6.10 o 
   6  16   4     1807.82     1681.39     16.11 o 
   7  16   4      143.49      158.42      4.61 o 
   8  16   4       73.57       72.68      3.48 o 
   9  16   4      238.68      259.53      5.82 o 
  10  16   4      449.87      438.43      7.06 o 
  11  16   4       18.34       17.21      2.97 o 
  12  16   4      238.54      237.67      6.61 o 
  13  16   4      981.07     1069.39     12.84 o 
  14  16   4        0.42        0.75      2.93 o 
  15  16   4       50.29       56.26      5.47 o 
  16  16   4        4.19        1.73      3.96 o 
  17  16   4        2.88        2.79      4.25 o 
  18  16   4      247.24      248.70     10.07 o 
  19  16   4       52.37       32.94      6.95 o 
  20  16   4      137.99      151.71     12.16 o 
   1  17   4      266.31      259.22      5.07 o 
   2  17   4      153.71      178.88      4.35 o 
   3  17   4       22.01       22.66      2.29 o 
   4  17   4      167.12      180.82      4.70 o 
   5  17   4       54.57       45.39      2.80 o 
   6  17   4       78.35       77.89      3.54 o 
   7  17   4      391.31      387.31      7.14 o 
   8  17   4        2.00        1.08      2.16 o 
   9  17   4      522.42      513.78      8.67 o 
  10  17   4       25.68       17.98      2.95 o 
  11  17   4      900.29      934.16     11.81 o 
  12  17   4       49.23       43.11      3.74 o 
  13  17   4       25.24       19.88      3.47 o 
  14  17   4        0.60       -0.70      3.01 o 
  15  17   4        2.38        3.32      3.47 o 
  16  17   4      182.23      161.48      7.50 o 
  17  17   4      328.80      348.81     11.66 o 
  18  17   4       44.22       42.66      5.97 o 
  19  17   4      259.67      269.17     11.37 o 
   0  18   4     1526.71     1455.42     17.39 o 
   1  18   4      832.70      786.80      8.49 o 
   2  18   4        0.21       -1.17      2.02 o 
   3  18   4      256.55      240.68      5.19 o 
   4  18   4     1382.22     1325.57     12.67 o 
   5  18   4      173.90      149.16      4.52 o 
   6  18   4       64.83       62.00      3.61 o 
   7  18   4       33.75       28.23      3.04 o 
   8  18   4      315.74      332.04      7.11 o 
   9  18   4       73.19       75.98      4.09 o 
  10  18   4       83.74       89.72      4.46 o 
  11  18   4      215.47      235.52      6.69 o 
  12  18   4      167.64      176.15      6.09 o 
  13  18   4      393.50      398.14      8.66 o 
  14  18   4        1.38        0.38      3.18 o 
  15  18   4        8.67        4.35      3.80 o 
  16  18   4       78.23       79.91      7.27 o 
  17  18   4        9.80        9.84      4.92 o 
  18  18   4       38.58       32.12      7.99 o 
  19  18   4       75.19       77.60      7.54 o 
   1  19   4       72.59       63.99      3.08 o 
   2  19   4        3.41        4.76      2.38 o 
   3  19   4      690.96      636.35      8.04 o 
   4  19   4      164.04      166.40      5.26 o 
   5  19   4        0.22        2.77      2.51 o 
   6  19   4       17.41        9.04      2.63 o 
   7  19   4        8.36        7.20      2.71 o 
   8  19   4       38.57       33.45      3.21 o 
   9  19   4      173.31      167.81      6.48 o 
  10  19   4       93.55      112.44      4.99 o 
  11  19   4      130.57      126.67      5.33 o 
  12  19   4      387.84      386.56      8.47 o 
  13  19   4        9.40       10.76      3.55 o 
  14  19   4       38.70       24.58      4.31 o 
  15  19   4       48.10       39.40      5.20 o 
  16  19   4       19.96       21.04      5.24 o 
  17  19   4       21.27       20.10      5.38 o 
  18  19   4        2.12        4.51      4.93 o 
   0  20   4      482.60      494.98     15.91 o 
   1  20   4      993.57     1020.69     10.60 o 
   2  20   4      822.71      840.57      9.98 o 
   3  20   4      684.75      663.32      8.98 o 
   4  20   4      196.79      192.71      5.50 o 
   5  20   4      490.64      474.26      8.93 o 
   6  20   4       66.42       66.28      3.85 o 
   7  20   4       24.19       17.92      2.98 o 
   8  20   4        2.73        2.51      2.64 o 
   9  20   4       19.43       18.71      3.25 o 
  10  20   4        0.62       -2.79      2.79 o 
  11  20   4        4.49       -0.29      3.01 o 
  12  20   4      115.81      109.52      5.31 o 
  13  20   4       80.60       98.96      5.51 o 
  14  20   4      336.42      348.25     10.15 o 
  15  20   4      111.10      109.45      6.91 o 
  16  20   4       60.98       73.44      7.83 o 
  17  20   4        0.15        0.50      5.02 o 
   1  21   4      303.89      291.90      6.85 o 
   2  21   4      527.53      546.27      8.06 o 
   3  21   4      491.92      468.35      8.11 o 
   4  21   4      175.95      174.42      6.05 o 
   5  21   4      237.52      242.14      7.11 o 
   6  21   4      746.03      768.17     10.45 o 
   7  21   4      162.80      167.90      5.65 o 
   8  21   4      962.21      993.46     12.18 o 
   9  21   4       57.81       49.26      4.02 o 
  10  21   4        0.56        1.22      3.11 o 
  11  21   4      106.60      101.50      5.18 o 
  12  21   4        5.29        3.71      3.44 o 
  13  21   4       63.65       64.11      5.45 o 
  14  21   4       12.30       11.65      4.56 o 
  15  21   4       60.07       73.57      6.57 o 
  16  21   4       10.91        9.75      5.19 o 
   0  22   4      860.98      834.00     17.60 o 
   1  22   4       88.10       82.35      4.42 o 
   2  22   4       68.90       61.32      4.15 o 
   3  22   4       77.08       81.60      4.69 o 
   4  22   4      385.94      384.39      8.74 o 
   5  22   4       20.26       19.14      3.24 o 
   6  22   4      526.08      531.41      8.92 o 
   7  22   4        0.12        1.63      2.90 o 
   8  22   4      348.54      361.31      8.30 o 
   9  22   4        3.47        2.98      3.19 o 
  10  22   4      195.31      205.67      8.13 o 
  11  22   4       55.91       55.36      4.53 o 
  12  22   4       76.74       80.93      5.75 o 
  13  22   4       21.00       16.62      4.54 o 
  14  22   4       48.35       39.72      5.45 o 
  15  22   4        7.69       10.25      5.04 o 
   1  23   4     1375.87     1393.00     16.71 o 
   2  23   4        4.88        7.21      3.29 o 
   3  23   4      233.26      235.55      7.45 o 
   4  23   4       35.12       29.21      3.94 o 
   5  23   4      394.62      386.55      9.39 o 
   6  23   4       56.17       61.93      5.02 o 
   7  23   4       53.25       58.81      4.60 o 
   8  23   4        4.96        4.80      3.54 o 
   9  23   4      516.20      536.34     10.69 o 
  10  23   4      162.89      196.57      7.99 o 
  11  23   4       43.94       47.55      5.25 o 
  12  23   4       25.01       23.37      5.43 o 
  13  23   4        0.26        2.69      4.92 o 
  14  23   4       21.24       28.69      5.87 o 
   0  24   4        1.28        7.38      5.16 o 
   1  24   4     1124.62     1138.66     15.22 o 
   2  24   4        1.90        2.26      3.63 o 
   3  24   4        5.34        0.12      3.46 o 
   4  24   4      353.31      354.64      9.06 o 
   5  24   4        1.07       -0.23      3.50 o 
   6  24   4      665.57      719.46     12.52 o 
   7  24   4      160.80      159.78      7.22 o 
   8  24   4      272.72      248.88      9.24 o 
   9  24   4      134.63      137.70      7.40 o 
  10  24   4       76.19       71.47      6.36 o 
  11  24   4        9.30       13.33      5.19 o 
  12  24   4       93.41       92.90      7.50 o 
  13  24   4       55.89       53.71      9.10 o 
   1  25   4       87.42       83.62      5.82 o 
   2  25   4      350.25      352.40      9.95 o 
   3  25   4        0.13       -3.71      3.71 o 
   4  25   4      122.04      142.94      8.70 o 
   5  25   4      104.99      111.04      6.62 o 
   6  25   4       99.59       95.42      6.80 o 
   7  25   4        1.59        5.71      4.97 o 
   8  25   4      178.72      179.82      8.97 o 
   9  25   4       37.80       29.78      5.54 o 
  10  25   4      237.34      257.37     10.70 o 
  11  25   4      231.81      255.73     14.67 o 
   0  26   4        4.36       14.15      6.48 o 
   1  26   4        0.78        1.85      4.52 o 
   2  26   4        1.99        2.30      4.47 o 
   3  26   4       80.95       91.15      7.72 o 
   4  26   4       44.19       47.70      5.88 o 
   5  26   4       46.30       48.16      5.96 o 
   6  26   4       39.94       48.94      6.38 o 
   7  26   4       25.91       33.52      5.96 o 
   8  26   4      433.56      471.34     14.42 o 
   9  26   4        6.60        5.63      5.43 o 
   1  27   4       37.71       30.05      5.68 o 
   2  27   4       59.53       73.21      6.88 o 
   3  27   4       34.49       37.97      5.85 o 
   4  27   4      709.80      738.94     15.87 o 
   5  27   4        4.43        4.06      5.64 o 
   6  27   4        0.64        7.20      5.28 o 
   7  27   4      193.67      198.41     10.56 o 
   0  28   4      184.50      198.22     16.64 o 
   1  28   4      104.08       92.54      7.31 o 
   2  28   4       77.11       82.24      7.06 o 
   3  28   4      155.22      151.78      9.66 o 
   1   1   5      864.57     1013.87      9.15 o 
   2   1   5     2814.05     3257.36     29.69 o 
   3   1   5     1781.82     1916.40     15.00 o 
   4   1   5     1093.38     1297.45     10.25 o 
   5   1   5      593.17      715.52      6.01 o 
   6   1   5       69.43       52.03      1.60 o 
   7   1   5       44.15       40.43      2.25 o 
   8   1   5     1481.49     1573.00     10.94 o 
   9   1   5        4.05        3.65      0.99 o 
  10   1   5     1730.05     1740.78     12.64 o 
  11   1   5      331.63      332.79      6.26 o 
  12   1   5      918.15      865.82      8.04 o 
  13   1   5     2656.72     2596.07     18.20 o 
  14   1   5      491.68      495.74      7.03 o 
  15   1   5       56.07       66.76      3.77 o 
  16   1   5      875.74      807.77     10.95 o 
  17   1   5     1517.39     1504.49     16.28 o 
  18   1   5        0.37        1.04      2.87 o 
  19   1   5        4.06        3.99      3.18 o 
  20   1   5       34.19       32.12      4.17 o 
  21   1   5      619.17      612.86     11.44 o 
  22   1   5      957.43      990.22     19.78 o 
  23   1   5      135.08      146.52      8.82 o 
  24   1   5      450.79      489.37     18.98 o 
   0   2   5    13924.26    15508.81    159.89 o 
   1   2   5     3947.99     3928.78     30.25 o 
   2   2   5     6152.10     6843.84     51.51 o 
   3   2   5      995.90     1025.88     10.19 o 
   4   2   5      259.35      338.65      4.54 o 
   5   2   5     4652.71     5400.57     32.51 o 
   6   2   5     4422.48     4781.62     28.09 o 
   7   2   5      600.27      573.56      5.42 o 
   8   2   5     1395.20     1386.63     10.18 o 
   9   2   5      116.68      150.72      3.29 o 
  10   2   5       14.57       11.72      1.61 o 
  11   2   5     3358.49     3263.47     19.90 o 
  12   2   5      291.53      280.13      4.94 o 
  13   2   5      343.51      342.95      5.68 o 
  14   2   5     1128.72     1116.39     11.75 o 
  15   2   5     2379.25     2431.28     20.32 o 
  16   2   5      406.38      385.50      7.21 o 
  17   2   5       41.18       49.54      3.87 o 
  18   2   5       12.70       15.01      3.34 o 
  19   2   5       13.56       14.94      3.50 o 
  20   2   5      369.49      392.58      9.40 o 
  21   2   5      784.59      797.21     14.43 o 
  22   2   5       87.51       85.98      6.83 o 
  23   2   5      292.77      305.65     12.06 o 
  24   2   5      188.40      217.85     12.07 o 
   1   3   5      247.58      228.92      5.70 o 
   2   3   5      455.99      505.71      8.27 o 
   3   3   5     2145.89     2218.45     18.91 o 
   4   3   5     1758.43     2014.17     15.44 o 
   5   3   5       99.35       96.38      3.73 o 
   6   3   5     2966.77     3118.80     18.65 o 
   7   3   5     5042.32     5393.02     30.23 o 
   8   3   5       71.26      103.93      2.51 o 
   9   3   5     1391.02     1290.96      9.12 o 
  10   3   5     3724.10     3843.94     22.89 o 
  11   3   5       52.63       45.89      2.09 o 
  12   3   5      844.82      824.72      7.80 o 
  13   3   5     2569.65     2422.95     17.06 o 
  14   3   5      325.60      322.78      5.99 o 
  15   3   5        1.01        1.86      2.35 o 
  16   3   5     1114.64     1107.42     12.35 o 
  17   3   5      824.00      877.50     11.47 o 
  18   3   5      117.30       99.66      4.85 o 
  19   3   5        3.99        7.69      3.31 o 
  20   3   5      252.39      265.63      8.53 o 
  21   3   5       91.92       96.90      6.79 o 
  22   3   5      253.73      305.58     10.89 o 
  23   3   5      138.63      127.32     11.32 o 
  24   3   5       79.68       79.32     12.37 o 
   0   4   5      811.83      838.85     13.95 o 
   1   4   5     3589.14     3789.12     33.21 o 
   2   4   5     2053.85     2303.33     18.67 o 
   3   4   5     2825.34     3044.95     21.07 o 
   4   4   5      918.51      900.22      9.41 o 
   5   4   5        1.35       -0.32      0.96 o 
   6   4   5      232.38      208.98      3.09 o 
   7   4   5       87.23      109.61      2.45 o 
   8   4   5     3316.95     3286.64     18.70 o 
   9   4   5      622.94      577.50      5.59 o 
  10   4   5      602.91      572.80      5.86 o 
  11   4   5     2537.08     2555.13     15.90 o 
  12   4   5     2055.04     1931.92     13.86 o 
  13   4   5     1336.94     1148.30     10.42 o 
  14   4   5      648.67      571.10      7.13 o 
  15   4   5     1146.44     1106.30     11.72 o 
  16   4   5        0.06       -0.09      2.11 o 
  17   4   5      164.45      174.41      5.64 o 
  18   4   5      274.66      266.95      7.27 o 
  19   4   5      202.00      175.90      6.72 o 
  20   4   5        0.73        2.86      3.97 o 
  21   4   5       44.52       39.14      5.36 o 
  22   4   5      127.06      129.88      7.72 o 
  23   4   5      581.29      610.92     24.80 o 
  24   4   5      152.09      156.14      9.96 o 
   1   5   5     1505.52     1663.78     15.18 o 
   2   5   5      835.88     1003.68      9.09 o 
   3   5   5      268.94      323.62      5.20 o 
   4   5   5      840.53      968.83      9.06 o 
   5   5   5     1704.27     1888.12     13.35 o 
   6   5   5     1835.56     1763.94     11.94 o 
   7   5   5      393.29      383.09      4.01 o 
   8   5   5        5.28        2.02      1.04 o 
   9   5   5       55.51       65.65      2.17 o 
  10   5   5     3404.22     3271.81     19.13 o 
  11   5   5     2650.88     2561.48     16.56 o 
  12   5   5     1306.63     1314.93     10.63 o 
  13   5   5       42.71       34.20      2.32 o 
  14   5   5      209.62      263.74      5.30 o 
  15   5   5       24.34       23.23      2.54 o 
  16   5   5      276.31      292.10      6.75 o 
  17   5   5        6.18        7.25      2.63 o 
  18   5   5      580.30      563.60     10.26 o 
  19   5   5       68.55       63.17      5.25 o 
  20   5   5      642.92      673.04     13.11 o 
  21   5   5       41.09       46.23      5.53 o 
  22   5   5      223.29      241.16     10.82 o 
  23   5   5       27.61       17.81      5.82 o 
  24   5   5       23.07        5.60     13.66 o 
   0   6   5      144.12      148.80      5.76 o 
   1   6   5     2069.73     2359.16     18.37 o 
   2   6   5      200.19      222.41      3.42 o 
   3   6   5     4093.00     4285.83     31.35 o 
   4   6   5      161.17      142.75      4.11 o 
   5   6   5       68.23       68.69      2.51 o 
   6   6   5       62.16       71.70      1.87 o 
   7   6   5        0.63        1.45      0.89 o 
   8   6   5      337.06      302.28      3.89 o 
   9   6   5      626.17      628.45      6.03 o 
  10   6   5      674.85      679.43      6.85 o 
  11   6   5      181.88      177.43      3.88 o 
  12   6   5      345.56      389.27      5.92 o 
  13   6   5       42.32       25.96      2.33 o 
  14   6   5     2153.84     2081.90     15.84 o 
  15   6   5      432.81      441.63      6.89 o 
  16   6   5      290.61      298.36      6.59 o 
  17   6   5      416.20      414.78      7.94 o 
  18   6   5      209.10      205.34      6.72 o 
  19   6   5       39.73       44.61      4.88 o 
  20   6   5      339.26      342.09     10.24 o 
  21   6   5       62.20       56.25      5.92 o 
  22   6   5      488.61      527.27     14.67 o 
  23   6   5       20.01       16.64      5.72 o 
   1   7   5     6227.67     6719.57     46.87 o 
   2   7   5      108.17      172.76      3.63 o 
   3   7   5    11078.00    11782.93     67.25 o 
   4   7   5        2.24        7.70      1.47 o 
   5   7   5     1362.71     1467.23     11.48 o 
   6   7   5      421.55      539.62      5.41 o 
   7   7   5      256.22      395.45      4.95 o 
   8   7   5     3020.83     2882.39     18.61 o 
   9   7   5      770.14      717.58      7.99 o 
  10   7   5     2584.85     2505.17     17.39 o 
  11   7   5      329.61      410.61      5.49 o 
  12   7   5      513.95      505.86      6.48 o 
  13   7   5     1827.79     1659.41     13.53 o 
  14   7   5      467.58      489.87      6.78 o 
  15   7   5      333.81      300.24      5.80 o 
  16   7   5        6.29        5.93      2.59 o 
  17   7   5      132.13      122.49      5.09 o 
  18   7   5       71.74       77.02      4.79 o 
  19   7   5       24.46       25.27      3.80 o 
  20   7   5        4.22        1.25      3.99 o 
  21   7   5      252.41      256.13      9.79 o 
  22   7   5       92.80       77.42      6.88 o 
  23   7   5        3.07       -4.71      4.71 o 
   0   8   5      125.90      121.68      5.28 o 
   1   8   5     3742.58     3806.54     26.40 o 
   2   8   5       97.92      115.11      2.83 o 
   3   8   5      601.00      552.98      5.61 o 
   4   8   5      184.45      188.19      3.46 o 
   5   8   5      220.29      280.58      4.34 o 
   6   8   5      148.16      124.04      2.72 o 
   7   8   5     2480.81     2498.17     15.50 o 
   8   8   5      513.39      466.82      5.37 o 
   9   8   5      587.45      639.24      7.03 o 
  10   8   5     1375.75     1272.06     11.10 o 
  11   8   5     1784.82     1631.11     12.48 o 
  12   8   5      747.44      619.82      7.29 o 
  13   8   5      134.03      131.67      4.05 o 
  14   8   5      215.15      207.33      5.02 o 
  15   8   5      252.12      254.79      5.94 o 
  16   8   5      223.26      224.33      6.31 o 
  17   8   5      396.99      435.87      8.63 o 
  18   8   5      224.95      224.18      6.92 o 
  19   8   5     1242.59     1270.64     17.06 o 
  20   8   5      231.45      226.87      7.99 o 
  21   8   5       21.83       24.56      4.94 o 
  22   8   5      127.70      141.59      8.36 o 
  23   8   5       45.99       42.01      6.03 o 
   1   9   5       79.07      109.23      2.72 o 
   2   9   5      479.76      474.04      4.82 o 
   3   9   5     2043.65     2109.47     13.91 o 
   4   9   5       85.16       83.80      2.78 o 
   5   9   5      999.19     1015.73      8.97 o 
   6   9   5       81.15       75.35      2.43 o 
   7   9   5        5.15        3.67      1.26 o 
   8   9   5      540.90      530.65      6.16 o 
   9   9   5     3099.67     3003.04     20.29 o 
  10   9   5      319.23      349.35      5.32 o 
  11   9   5      256.81      193.89      4.63 o 
  12   9   5        0.72        2.67      1.84 o 
  13   9   5      361.89      347.50      6.42 o 
  14   9   5        7.19        5.37      2.26 o 
  15   9   5        0.00       -1.61      2.24 o 
  16   9   5      567.89      568.04      9.02 o 
  17   9   5      174.47      178.44      6.17 o 
  18   9   5      289.95      289.50      7.91 o 
  19   9   5      958.86      994.75     14.67 o 
  20   9   5     1029.12     1061.79     16.00 o 
  21   9   5      643.24      661.21     14.49 o 
  22   9   5       69.65       55.22      6.67 o 
  23   9   5       14.58       12.89      5.27 o 
   0  10   5      861.02      966.10      9.66 o 
   1  10   5     5137.78     5448.12     29.66 o 
   2  10   5        0.01       -1.17      1.17 o 
   3  10   5      461.81      438.57      4.98 o 
   4  10   5      550.94      536.89      6.19 o 
   5  10   5        2.29       -1.08      1.08 o 
   6  10   5       10.19        5.93      1.26 o 
   7  10   5     1161.22     1109.64      9.19 o 
   8  10   5     2231.65     2120.54     15.67 o 
   9  10   5     1001.51      943.51      9.14 o 
  10  10   5      122.95       90.92      3.24 o 
  11  10   5      272.84      299.10      5.66 o 
  12  10   5      755.58      736.38      9.27 o 
  13  10   5      309.98      313.81      6.73 o 
  14  10   5      252.93      261.37      6.52 o 
  15  10   5      597.28      614.06      9.20 o 
  16  10   5       87.22       67.74      4.04 o 
  17  10   5      112.18      110.46      5.40 o 
  18  10   5       96.72       97.00      5.17 o 
  19  10   5        5.69        2.40      3.50 o 
  20  10   5       84.45       90.42      6.61 o 
  21  10   5       96.64       91.35      7.02 o 
  22  10   5      140.10      129.85     11.70 o 
   1  11   5     2184.37     2217.02     13.53 o 
   2  11   5      714.21      747.78      6.60 o 
   3  11   5      120.60      147.29      3.37 o 
   4  11   5      553.12      550.23      5.96 o 
   5  11   5      120.83      142.17      3.27 o 
   6  11   5      382.63      353.77      4.61 o 
   7  11   5      421.93      448.23      5.64 o 
   8  11   5     2196.26     1882.13     14.85 o 
   9  11   5       31.70       18.15      2.43 o 
  10  11   5      454.51      400.61      6.27 o 
  11  11   5      227.49      248.63      5.63 o 
  12  11   5     1149.60     1138.77     11.61 o 
  13  11   5      341.33      346.40      8.01 o 
  14  11   5      915.45      939.15     12.23 o 
  15  11   5        0.56        1.03      2.87 o 
  16  11   5       14.05       13.42      3.31 o 
  17  11   5       51.47       66.21      5.00 o 
  18  11   5        2.26       -2.05      3.74 o 
  19  11   5       24.02       21.46      4.74 o 
  20  11   5       26.40       30.94      5.36 o 
  21  11   5      234.58      230.58     10.28 o 
  22  11   5       25.02       13.17      6.00 o 
   0  12   5      339.80      290.59      5.24 o 
   1  12   5      534.60      522.42      5.24 o 
   2  12   5       23.12       23.89      1.52 o 
   3  12   5      935.87      967.74      7.95 o 
   4  12   5      334.37      331.13      5.38 o 
   5  12   5      217.45      234.06      4.27 o 
   6  12   5     1320.03     1165.56     10.42 o 
   7  12   5     1877.35     1791.65     14.93 o 
   8  12   5      969.88      806.13      8.91 o 
   9  12   5       56.59       39.93      2.73 o 
  10  12   5      144.88      126.94      4.25 o 
  11  12   5       63.55       70.85      3.58 o 
  12  12   5        0.09       -1.20      2.30 o 
  13  12   5      179.15      181.57      5.80 o 
  14  12   5       33.76       31.24      3.73 o 
  15  12   5      578.31      605.12     10.36 o 
  16  12   5       64.77       71.91      4.69 o 
  17  12   5      368.86      409.92      9.98 o 
  18  12   5        0.16        4.37      4.00 o 
  19  12   5       20.88       16.67      4.78 o 
  20  12   5        0.00       -4.03      4.51 o 
  21  12   5       26.27       21.85      5.52 o 
  22  12   5      157.03      154.08     11.35 o 
   1  13   5      284.27      258.61      4.36 o 
   2  13   5     1118.56     1159.13      9.80 o 
   3  13   5      698.83      673.99      6.72 o 
   4  13   5     1758.67     1713.24     13.30 o 
   5  13   5     1778.32     1780.06     13.88 o 
   6  13   5      532.12      611.00      8.25 o 
   7  13   5        0.17        4.25      1.88 o 
   8  13   5      172.25      164.60      4.54 o 
   9  13   5      923.25      885.01     10.24 o 
  10  13   5      182.15      173.79      5.08 o 
  11  13   5       29.31       32.84      2.94 o 
  12  13   5      881.29      850.83     10.56 o 
  13  13   5       63.94       66.60      4.06 o 
  14  13   5      468.89      476.02      9.17 o 
  15  13   5        1.51       -0.78      3.11 o 
  16  13   5      180.64      199.08      7.15 o 
  17  13   5      492.58      523.34     10.08 o 
  18  13   5      118.44      123.87      6.82 o 
  19  13   5      141.23      138.42      8.46 o 
  20  13   5       80.36       79.18      7.12 o 
  21  13   5      145.19      136.84      8.45 o 
   0  14   5       77.31       83.22      4.40 o 
   1  14   5      104.85       85.86      2.94 o 
   2  14   5      907.64      937.00      9.15 o 
   3  14   5     1925.52     1878.82     14.71 o 
   4  14   5       14.95       14.26      1.86 o 
   5  14   5       23.43        8.14      1.79 o 
   6  14   5     1159.15     1184.17     11.04 o 
   7  14   5      739.58      857.92      9.43 o 
   8  14   5     1333.51     1311.89     12.65 o 
   9  14   5      250.58      201.87      5.65 o 
  10  14   5       70.30       65.31      3.47 o 
  11  14   5       30.47       31.50      2.99 o 
  12  14   5        4.29        3.91      2.62 o 
  13  14   5      154.06      186.23      6.00 o 
  14  14   5      179.91      185.86      6.53 o 
  15  14   5      740.40      781.61     11.82 o 
  16  14   5      206.70      192.74      7.40 o 
  17  14   5      324.19      308.30      9.67 o 
  18  14   5       70.71       75.33      6.40 o 
  19  14   5        4.98       12.60      6.09 o 
  20  14   5        0.62        7.88      5.75 o 
  21  14   5       23.31       39.91      6.81 o 
   1  15   5     1106.95     1121.90     10.36 o 
   2  15   5      497.38      492.91      6.25 o 
   3  15   5      491.90      495.73      6.23 o 
   4  15   5      334.24      383.91      5.69 o 
   5  15   5        2.07       -1.73      1.73 o 
   6  15   5     1247.50     1105.45     10.80 o 
   7  15   5       11.87       12.01      2.29 o 
   8  15   5      251.81      218.28      5.23 o 
   9  15   5       17.08       14.46      2.44 o 
  10  15   5       25.80       29.38      2.88 o 
  11  15   5       25.38       21.69      2.81 o 
  12  15   5      163.44      177.15      5.77 o 
  13  15   5       27.83       26.48      3.53 o 
  14  15   5       12.88        7.31      3.15 o 
  15  15   5      546.24      564.28     12.13 o 
  16  15   5      130.50      126.30      6.43 o 
  17  15   5        1.53        1.65      3.95 o 
  18  15   5       65.59       62.94      6.72 o 
  19  15   5       10.67        2.68      5.03 o 
  20  15   5       45.57       52.37      7.04 o 
   0  16   5     1364.23     1245.67     17.13 o 
   1  16   5     1218.86     1210.74     11.62 o 
   2  16   5      130.08      141.61      3.96 o 
   3  16   5     1167.15     1140.28     10.67 o 
   4  16   5     2401.56     2130.39     17.43 o 
   5  16   5        3.99        1.35      2.05 o 
   6  16   5      529.59      504.03      7.04 o 
   7  16   5      331.76      344.46      6.28 o 
   8  16   5      127.84      140.29      4.56 o 
   9  16   5      156.27      134.11      4.60 o 
  10  16   5      161.47      159.92      5.07 o 
  11  16   5       33.37       30.29      3.22 o 
  12  16   5      124.34      127.41      6.95 o 
  13  16   5        0.13       -3.10      3.10 o 
  14  16   5      150.76      149.35      6.42 o 
  15  16   5      265.52      271.09      8.58 o 
  16  16   5       21.77       15.68      4.02 o 
  17  16   5        9.23        9.65      4.70 o 
  18  16   5       83.42      101.16      7.72 o 
  19  16   5        7.34       -2.59      5.76 o 
  20  16   5      143.89      170.04     28.05 o 
   1  17   5     1745.96     1687.95     14.96 o 
   2  17   5        1.10       -0.13      1.86 o 
   3  17   5       19.71       11.75      2.19 o 
   4  17   5      842.59      884.40      9.84 o 
   5  17   5     4107.72     4006.68     29.31 o 
   6  17   5      731.42      740.23      8.92 o 
   7  17   5     1204.65     1174.21     12.28 o 
   8  17   5        0.04        1.95      2.35 o 
   9  17   5       19.68       16.77      2.77 o 
  10  17   5      265.13      275.77      6.52 o 
  11  17   5      495.53      470.04      9.56 o 
  12  17   5      107.57      107.60      5.52 o 
  13  17   5       78.91       80.83      5.00 o 
  14  17   5       18.35       25.08      4.24 o 
  15  17   5      275.71      256.90      8.28 o 
  16  17   5       47.52       39.84      4.89 o 
  17  17   5       11.43       10.87      4.94 o 
  18  17   5       48.15       47.37      6.34 o 
  19  17   5       37.88       21.03      6.22 o 
   0  18   5      347.70      359.64      9.72 o 
   1  18   5     3235.39     3240.77     24.53 o 
   2  18   5        5.06        1.35      2.14 o 
   3  18   5      804.63      748.46      8.90 o 
   4  18   5       53.99       59.30      3.30 o 
   5  18   5      136.36      128.12      4.37 o 
   6  18   5      953.61      938.66     10.96 o 
   7  18   5        0.05       -2.30      2.30 o 
   8  18   5        7.90        6.91      2.58 o 
   9  18   5       45.43       44.96      3.56 o 
  10  18   5       45.50       45.73      3.90 o 
  11  18   5      206.55      205.42      8.26 o 
  12  18   5        0.41       -3.13      3.13 o 
  13  18   5        2.68        3.29      3.38 o 
  14  18   5       59.53       58.31      5.07 o 
  15  18   5      257.30      260.46      8.51 o 
  16  18   5        5.10        3.65      4.71 o 
  17  18   5       65.87       51.21      6.17 o 
  18  18   5      103.72       89.72      7.74 o 
   1  19   5       52.75       54.24      3.29 o 
   2  19   5     1682.59     1725.02     15.48 o 
   3  19   5       25.85       17.83      2.57 o 
   4  19   5       33.57       27.91      2.98 o 
   5  19   5       61.77       68.60      4.03 o 
   6  19   5      228.03      217.84      5.96 o 
   7  19   5        8.70       11.96      2.93 o 
   8  19   5      416.72      436.33      8.43 o 
   9  19   5        2.41        2.58      2.92 o 
  10  19   5      106.72      120.27      6.09 o 
  11  19   5      295.62      303.07      9.07 o 
  12  19   5      120.00      127.78      6.10 o 
  13  19   5      102.16      112.85      5.96 o 
  14  19   5       59.83       66.81      5.35 o 
  15  19   5       40.16       30.13      4.81 o 
  16  19   5        0.00       -3.68      4.49 o 
  17  19   5       26.70       19.89      5.49 o 
   0  20   5     1458.68     1564.25     21.64 o 
   1  20   5      515.30      495.66      7.90 o 
   2  20   5      123.64      142.85      4.81 o 
   3  20   5      449.56      466.70      7.81 o 
   4  20   5       26.62       26.61      3.00 o 
   5  20   5      498.61      506.37      8.56 o 
   6  20   5       38.68       34.51      3.52 o 
   7  20   5      218.13      217.13      6.81 o 
   8  20   5       17.02       14.81      3.31 o 
   9  20   5      321.98      331.55      9.05 o 
  10  20   5      586.32      595.95     11.62 o 
  11  20   5      167.81      183.67      7.02 o 
  12  20   5       29.61       24.77      4.27 o 
  13  20   5      163.18      172.53      7.27 o 
  14  20   5       75.44       66.72      5.94 o 
  15  20   5       16.02       13.17      4.42 o 
  16  20   5       71.57       52.50      6.26 o 
  17  20   5        3.84       -2.28      8.70 o 
   1  21   5       81.66       79.92      4.00 o 
   2  21   5      175.01      185.83      5.67 o 
   3  21   5      103.40       91.62      4.87 o 
   4  21   5       11.98        9.37      3.38 o 
   5  21   5        3.40       -0.01      2.91 o 
   6  21   5      137.38      139.11      6.06 o 
   7  21   5       63.73       63.99      4.73 o 
   8  21   5       71.86       65.07      4.90 o 
   9  21   5       69.16       81.45      5.56 o 
  10  21   5       94.76       91.81      5.45 o 
  11  21   5       49.28       44.81      5.10 o 
  12  21   5       80.63       77.50      5.56 o 
  13  21   5       81.62       91.24      6.37 o 
  14  21   5      132.90      146.40      7.49 o 
  15  21   5        4.65        3.45      4.41 o 
  16  21   5        8.14        9.91      5.94 o 
   0  22   5       73.14       67.27      6.44 o 
   1  22   5      940.77      986.94     14.56 o 
   2  22   5       28.37       29.78      3.50 o 
   3  22   5      164.65      174.24      6.35 o 
   4  22   5       44.80       49.09      4.36 o 
   5  22   5        0.48        1.20      3.10 o 
   6  22   5       30.51       26.42      4.01 o 
   7  22   5        8.22        6.83      3.62 o 
   8  22   5      609.36      619.17     12.04 o 
   9  22   5       84.72       84.84      5.35 o 
  10  22   5       11.50       11.04      3.83 o 
  11  22   5       57.69       59.18      5.37 o 
  12  22   5       11.66       10.41      4.46 o 
  13  22   5      128.79      127.58      7.43 o 
  14  22   5        4.73        4.92      4.43 o 
  15  22   5       77.27       67.99     15.87 o 
   1  23   5        0.37       -0.66      3.15 o 
   2  23   5       27.14       21.91      4.00 o 
   3  23   5        3.89        3.27      3.47 o 
   4  23   5        3.92        2.00      3.23 o 
   5  23   5       13.81       10.27      3.48 o 
   6  23   5      812.06      841.78     16.22 o 
   7  23   5       42.18       44.54      4.45 o 
   8  23   5      346.12      338.52      9.41 o 
   9  23   5       43.23       37.39      4.75 o 
  10  23   5      141.17      149.23      7.44 o 
  11  23   5      120.51      119.17      6.94 o 
  12  23   5      166.60      182.34      9.47 o 
  13  23   5      172.42      172.86      8.37 o 
   0  24   5      878.71      887.28     19.14 o 
   1  24   5      732.11      734.21     12.26 o 
   2  24   5      137.77      157.04      7.06 o 
   3  24   5       56.88       59.89      5.11 o 
   4  24   5       11.48       13.68      3.99 o 
   5  24   5        1.00       -1.55      3.82 o 
   6  24   5      255.51      264.93     12.12 o 
   7  24   5      765.86      802.11     18.55 o 
   8  24   5      362.75      398.63     11.82 o 
   9  24   5       42.38       44.05      5.73 o 
  10  24   5      144.83      146.54      8.24 o 
  11  24   5       41.87       29.82      5.69 o 
  12  24   5        6.61       11.99      5.29 o 
   1  25   5      394.89      389.79     13.11 o 
   2  25   5       91.76       87.62      5.88 o 
   3  25   5      167.39      175.86     10.38 o 
   4  25   5      100.18      103.81      7.60 o 
   5  25   5       41.30       42.14      7.66 o 
   6  25   5      329.83      320.84     11.80 o 
   7  25   5      112.44      126.11      8.18 o 
   8  25   5       47.02       37.98      6.28 o 
   9  25   5      240.69      280.88     10.66 o 
  10  25   5       66.72       60.12      6.40 o 
   0  26   5      413.46      463.96     17.03 o 
   1  26   5        0.47        0.32      4.57 o 
   2  26   5       11.51       10.11      4.84 o 
   3  26   5      729.56      768.16     17.28 o 
   4  26   5      489.08      528.78     15.01 o 
   5  26   5        6.68       -2.31      6.36 o 
   6  26   5       68.91       72.41      7.47 o 
   7  26   5       14.30       15.52      5.60 o 
   8  26   5      190.88      214.46     11.52 o 
   1  27   5      150.88      144.92      8.22 o 
   2  27   5      220.92      224.51     10.66 o 
   3  27   5      237.06      232.30     10.79 o 
   4  27   5      204.76      210.45     10.94 o 
   5  27   5       93.25       86.61      8.11 o 
   6  27   5       38.03       19.60     12.99 o 
   0   0   6     1523.94     1886.57     27.77 o 
   1   0   6    10016.93    11185.62    102.13 o 
   2   0   6     4786.94     5331.54     50.22 o 
   3   0   6     2972.09     3318.71     29.22 o 
   4   0   6       39.46       28.91      1.60 o 
   5   0   6       14.62       37.94      2.14 o 
   6   0   6     4657.13     4772.00     36.54 o 
   7   0   6      557.38      605.01      9.32 o 
   8   0   6      668.05      654.32     10.35 o 
   9   0   6     1529.60     1777.40     18.15 o 
  10   0   6     1107.61     1160.34     12.66 o 
  11   0   6     1454.49     1390.86     15.46 o 
  12   0   6      258.03      233.47      6.48 o 
  13   0   6      315.20      362.46      7.92 o 
  14   0   6     3745.94     3675.16     38.83 o 
  15   0   6      553.68      531.86     13.25 o 
  16   0   6     1541.14     1393.68     22.89 o 
  17   0   6      439.36      406.80     15.18 o 
  18   0   6        6.67        4.26      4.83 o 
  19   0   6        0.16        1.45      5.24 o 
  20   0   6        6.40        4.20      5.18 o 
  21   0   6       42.80       27.56      6.23 o 
  22   0   6       77.43       98.86      8.87 o 
  23   0   6      212.24      236.88     13.48 o 
   1   1   6       68.07       83.88      2.27 o 
   2   1   6      562.17      596.59      6.39 o 
   3   1   6      579.26      633.41      7.11 o 
   4   1   6      310.47      401.59      4.85 o 
   5   1   6        8.31       11.44      0.99 o 
   6   1   6     1132.95     1119.06      8.66 o 
   7   1   6      825.94      918.28      8.45 o 
   8   1   6      388.23      392.29      5.55 o 
   9   1   6       76.34       87.65      2.78 o 
  10   1   6     5924.87     5635.62     32.60 o 
  11   1   6       25.11       23.64      1.97 o 
  12   1   6       30.39       36.23      2.24 o 
  13   1   6     2023.32     2011.35     14.84 o 
  14   1   6     1740.59     1665.93     14.53 o 
  15   1   6      426.01      385.07      7.16 o 
  16   1   6       57.77       52.79      3.73 o 
  17   1   6        0.63       -2.81      2.87 o 
  18   1   6       39.35       39.16      4.11 o 
  19   1   6      138.64      139.42      6.83 o 
  20   1   6       81.57       80.00      5.48 o 
  21   1   6        6.09       -0.04      3.76 o 
  22   1   6        0.27        2.03      4.07 o 
  23   1   6       17.86        9.92      5.31 o 
   0   2   6      179.54      202.60      4.09 o 
   1   2   6      985.13     1089.16      8.68 o 
   2   2   6       43.63       69.26      1.70 o 
   3   2   6       32.53       25.35      1.33 o 
   4   2   6       25.99       28.46      1.37 o 
   5   2   6      727.44      744.17      8.73 o 
   6   2   6      283.63      261.97      3.68 o 
   7   2   6     2584.79     2472.06     16.24 o 
   8   2   6       12.53       14.88      1.47 o 
   9   2   6       48.77       45.04      2.01 o 
  10   2   6     2301.82     2274.86     14.99 o 
  11   2   6     1275.96     1222.56      9.82 o 
  12   2   6       12.37        6.25      1.74 o 
  13   2   6        9.04       10.21      2.14 o 
  14   2   6        1.20       -0.36      2.01 o 
  15   2   6       27.74       29.08      2.96 o 
  16   2   6      480.58      480.53      8.27 o 
  17   2   6      163.58      149.41      5.83 o 
  18   2   6      240.43      219.73      7.38 o 
  19   2   6        0.30       -1.46      3.31 o 
  20   2   6      117.28      115.20      6.14 o 
  21   2   6      197.21      197.31      7.74 o 
  22   2   6      121.97      128.37      7.50 o 
  23   2   6       34.13       33.54      6.32 o 
   1   3   6     2503.25     2822.29     21.14 o 
   2   3   6      660.58      670.77      7.71 o 
   3   3   6     1164.23     1344.31     12.71 o 
   4   3   6      148.69      200.02      3.26 o 
   5   3   6     2638.39     2606.28     16.76 o 
   6   3   6       66.82       76.60      2.38 o 
   7   3   6     1787.71     1831.22     13.21 o 
   8   3   6      254.36      275.53      4.20 o 
   9   3   6      677.61      680.01      6.50 o 
  10   3   6      418.67      401.12      5.14 o 
  11   3   6      161.05      144.30      3.55 o 
  12   3   6      463.61      471.99      6.42 o 
  13   3   6      121.13      119.02      3.83 o 
  14   3   6       24.48       26.32      2.68 o 
  15   3   6      308.98      287.61      6.58 o 
  16   3   6      221.45      211.19      6.54 o 
  17   3   6       18.69       17.59      3.12 o 
  18   3   6       51.94       43.03      4.24 o 
  19   3   6        6.50        8.92      3.59 o 
  20   3   6      291.89      313.29      9.23 o 
  21   3   6       23.47       34.31      5.52 o 
  22   3   6        1.06        3.10      4.75 o 
  23   3   6        1.38        5.39      5.23 o 
   0   4   6      221.73      281.01      7.36 o 
   1   4   6      171.59      198.65      3.69 o 
   2   4   6     3783.02     4128.28     31.69 o 
   3   4   6     1408.73     1535.50     12.48 o 
   4   4   6     1050.31     1097.22     10.03 o 
   5   4   6       15.67       28.35      1.64 o 
   6   4   6      155.16      190.45      3.31 o 
   7   4   6      894.79      930.55      7.52 o 
   8   4   6     2077.45     2077.19     15.47 o 
   9   4   6      118.42      126.42      2.99 o 
  10   4   6      189.96      181.54      3.46 o 
  11   4   6      183.05      165.60      3.43 o 
  12   4   6      603.21      614.88      7.24 o 
  13   4   6     1452.10     1424.45     12.83 o 
  14   4   6      561.20      508.68      7.30 o 
  15   4   6      185.78      203.25      5.43 o 
  16   4   6        2.37        0.34      2.48 o 
  17   4   6      114.36      112.75      4.85 o 
  18   4   6      459.55      454.98      8.96 o 
  19   4   6       33.29       24.43      4.05 o 
  20   4   6      114.29      122.52      7.40 o 
  21   4   6      132.57      138.62      7.93 o 
  22   4   6       29.68       36.47      6.10 o 
  23   4   6      183.98      167.89      9.44 o 
   1   5   6      157.12      152.09      4.00 o 
   2   5   6      876.99      852.93      8.51 o 
   3   5   6      115.17      143.26      3.76 o 
   4   5   6      373.13      346.12      6.10 o 
   5   5   6       49.33       75.00      2.37 o 
   6   5   6        8.48       10.29      1.48 o 
   7   5   6       45.01       62.57      2.18 o 
   8   5   6       42.06       41.96      2.00 o 
   9   5   6     1923.23     1845.49     13.83 o 
  10   5   6        8.04       22.97      2.12 o 
  11   5   6     1588.27     1444.96     11.76 o 
  12   5   6       41.21       35.80      2.27 o 
  13   5   6     5290.22     4894.20     31.84 o 
  14   5   6       16.24       12.48      2.04 o 
  15   5   6       36.28       33.43      2.92 o 
  16   5   6        8.26        4.82      2.67 o 
  17   5   6     1158.93     1152.94     13.97 o 
  18   5   6        0.11        2.00      3.11 o 
  19   5   6       12.64       11.37      4.02 o 
  20   5   6      172.47      179.91      8.41 o 
  21   5   6      662.84      682.11     14.77 o 
  22   5   6      110.52      120.26      8.14 o 
  23   5   6       13.77       13.09      5.75 o 
   0   6   6       27.78       66.12      5.51 o 
   1   6   6       11.11        7.83      1.39 o 
   2   6   6        0.30        2.84      1.23 o 
   3   6   6      433.62      434.85      5.37 o 
   4   6   6      984.97      918.05     10.76 o 
   5   6   6     3015.62     3186.08     24.61 o 
   6   6   6       23.67       21.68      1.94 o 
   7   6   6      342.67      354.79      3.93 o 
   8   6   6     2494.08     2519.29     16.99 o 
   9   6   6      168.44      160.81      3.67 o 
  10   6   6     1029.21     1039.42     10.25 o 
  11   6   6      585.67      570.69      6.75 o 
  12   6   6        0.93        7.18      1.93 o 
  13   6   6       69.70       81.08      3.35 o 
  14   6   6      140.62      125.58      4.15 o 
  15   6   6      948.81      952.61     10.37 o 
  16   6   6      507.17      470.85      8.44 o 
  17   6   6       10.68       17.31      3.33 o 
  18   6   6     1188.99     1191.51     16.09 o 
  19   6   6      151.29      161.82      7.25 o 
  20   6   6      474.35      459.39     12.24 o 
  21   6   6       77.94       75.66      6.44 o 
  22   6   6      104.79      114.91      8.14 o 
  23   6   6        0.04       -3.09      5.48 o 
   1   7   6     1482.40     1535.36     13.52 o 
   2   7   6     1228.67     1288.40     11.30 o 
   3   7   6       23.25       41.29      2.01 o 
   4   7   6     1966.74     2081.46     17.07 o 
   5   7   6       27.01       14.06      1.72 o 
   6   7   6        0.01        1.79      1.23 o 
   7   7   6       82.28       82.45      2.30 o 
   8   7   6       75.36       54.27      2.28 o 
   9   7   6      589.92      613.35      7.06 o 
  10   7   6       69.71       56.67      2.83 o 
  11   7   6     1950.18     1783.22     15.71 o 
  12   7   6      896.83      905.94      9.54 o 
  13   7   6        1.63       -1.85      1.85 o 
  14   7   6      300.70      287.23      5.86 o 
  15   7   6      131.59      139.75      4.81 o 
  16   7   6      346.72      351.37      7.11 o 
  17   7   6       63.89       74.64      5.37 o 
  18   7   6       50.35       41.15      5.94 o 
  19   7   6      163.60      151.24      7.01 o 
  20   7   6      280.55      279.26     10.01 o 
  21   7   6       24.66       31.59      5.70 o 
  22   7   6        0.09        7.90      6.20 o 
  23   7   6        7.01       11.48      5.62 o 
   0   8   6     4255.68     4595.06     56.82 o 
   1   8   6      402.02      383.33      4.85 o 
   2   8   6       95.76       91.17      2.86 o 
   3   8   6      383.40      423.21      5.19 o 
   4   8   6      621.13      593.33      6.71 o 
   5   8   6     1508.46     1522.20     12.53 o 
   6   8   6      628.11      540.12      6.23 o 
   7   8   6      151.77      129.88      2.83 o 
   8   8   6      102.30       94.38      3.17 o 
   9   8   6     1097.10     1169.63     11.24 o 
  10   8   6       24.10       54.38      2.92 o 
  11   8   6      353.34      347.23      6.11 o 
  12   8   6      233.61      204.49      5.21 o 
  13   8   6       13.81       11.35      2.55 o 
  14   8   6      147.58      170.36      4.77 o 
  15   8   6      847.75      808.67      9.54 o 
  16   8   6       84.93       82.31      4.10 o 
  17   8   6       47.83       44.26      3.83 o 
  18   8   6        0.06        5.92      3.89 o 
  19   8   6      388.24      385.70     11.09 o 
  20   8   6       44.57       57.46      5.68 o 
  21   8   6      229.42      249.60     10.70 o 
  22   8   6        2.35        8.28      6.27 o 
   1   9   6       64.87      110.17      2.76 o 
   2   9   6       19.61       22.38      1.63 o 
   3   9   6      959.23     1027.32      8.78 o 
   4   9   6     1344.79     1340.86     10.95 o 
   5   9   6       79.55       84.92      2.84 o 
   6   9   6     1847.55     1772.29     13.44 o 
   7   9   6        1.96        1.61      1.34 o 
   8   9   6      209.14      249.83      4.44 o 
   9   9   6       24.45       15.98      2.02 o 
  10   9   6       18.80        6.56      2.05 o 
  11   9   6      705.08      629.78      8.32 o 
  12   9   6      176.47      184.35      5.23 o 
  13   9   6      227.02      216.38      5.66 o 
  14   9   6        6.35        2.72      2.65 o 
  15   9   6      117.08      125.24      5.27 o 
  16   9   6        0.59        0.31      2.83 o 
  17   9   6       54.89       56.17      4.60 o 
  18   9   6       90.44       86.96      5.38 o 
  19   9   6        2.64       -1.65      4.55 o 
  20   9   6      213.30      196.95      9.46 o 
  21   9   6      174.91      171.34     17.03 o 
  22   9   6       94.36       97.18     10.88 o 
   0  10   6       51.34       65.81      3.94 o 
   1  10   6       87.97       44.79      2.07 o 
   2  10   6      469.05      448.26      5.32 o 
   3  10   6        0.65        4.73      1.57 o 
   4  10   6      502.18      492.53      6.22 o 
   5  10   6        6.17       16.97      1.95 o 
   6  10   6     1637.05     1640.95     12.89 o 
   7  10   6      190.17      220.34      4.43 o 
   8  10   6      220.68      165.35      4.35 o 
   9  10   6     1161.32      953.16      9.62 o 
  10  10   6       25.37       67.51      3.19 o 
  11  10   6      324.50      304.72      6.10 o 
  12  10   6       22.04       20.10      2.87 o 
  13  10   6        2.02        1.19      2.46 o 
  14  10   6       13.78       12.54      3.03 o 
  15  10   6       12.15        8.64      3.03 o 
  16  10   6      282.31      272.63      7.61 o 
  17  10   6       31.61       26.47      5.46 o 
  18  10   6        8.71       -0.53      3.78 o 
  19  10   6       14.74       20.14      4.58 o 
  20  10   6       21.74       21.13      5.69 o 
  21  10   6      289.62      295.80     12.82 o 
  22  10   6       86.39       80.64      9.20 o 
   1  11   6     1508.55     1537.46     11.00 o 
   2  11   6     4445.97     4401.08     28.04 o 
   3  11   6      347.53      354.92      5.46 o 
   4  11   6        0.19       -1.78      1.78 o 
   5  11   6     3816.17     3949.88     28.01 o 
   6  11   6      126.76      114.73      4.19 o 
   7  11   6     1847.24     1822.89     15.19 o 
   8  11   6       14.92       15.69      2.22 o 
   9  11   6      951.62      915.73     10.00 o 
  10  11   6       52.75       65.38      3.55 o 
  11  11   6     2298.82     2105.74     19.53 o 
  12  11   6       44.16       41.44      3.43 o 
  13  11   6       40.54       41.41      3.46 o 
  14  11   6       38.15       36.41      3.70 o 
  15  11   6      167.20      165.31      6.06 o 
  16  11   6      274.80      294.95      8.26 o 
  17  11   6      195.44      202.22      7.77 o 
  18  11   6     1256.93     1300.16     18.20 o 
  19  11   6      266.53      271.59      9.51 o 
  20  11   6       17.93        7.79      5.83 o 
  21  11   6      128.46      125.60      8.93 o 
   0  12   6        0.81        0.66      2.04 o 
   1  12   6     2211.42     2224.59     16.45 o 
   2  12   6        9.00        6.11      1.94 o 
   3  12   6       75.42       85.10      3.01 o 
   4  12   6      139.08      126.00      4.51 o 
   5  12   6      557.07      585.76      7.30 o 
   6  12   6     1191.76     1254.92     11.81 o 
   7  12   6      221.76      195.19      5.27 o 
   8  12   6        0.38       -0.52      1.87 o 
   9  12   6        5.20        5.99      2.24 o 
  10  12   6        2.18        1.27      2.22 o 
  11  12   6       19.48       20.58      2.96 o 
  12  12   6        0.09       -2.09      2.49 o 
  13  12   6       61.67       53.95      4.09 o 
  14  12   6       18.88       11.81      3.18 o 
  15  12   6      207.72      209.71      7.19 o 
  16  12   6        1.86        5.72      3.42 o 
  17  12   6      278.49      268.67      8.88 o 
  18  12   6        0.08        2.25      4.07 o 
  19  12   6      230.60      243.15     14.76 o 
  20  12   6      216.63      209.45      9.80 o 
  21  12   6       48.70       55.28      7.45 o 
   1  13   6     3780.63     3735.18     27.79 o 
   2  13   6      249.79      313.69      5.26 o 
   3  13   6      588.61      614.33      7.68 o 
   4  13   6        7.77        4.20      2.00 o 
   5  13   6      551.27      478.84      6.44 o 
   6  13   6      158.24      160.59      4.39 o 
   7  13   6      379.40      328.68      6.55 o 
   8  13   6       28.77       40.21      2.87 o 
   9  13   6       16.85       18.53      2.70 o 
  10  13   6      139.56      145.16      5.10 o 
  11  13   6      363.87      340.39      7.58 o 
  12  13   6      125.16      121.63      5.14 o 
  13  13   6      308.98      307.18      7.95 o 
  14  13   6        5.57        3.81      3.03 o 
  15  13   6      546.15      550.24     10.60 o 
  16  13   6      485.88      489.21     10.29 o 
  17  13   6       85.82       88.39      5.92 o 
  18  13   6        3.70        1.59      4.18 o 
  19  13   6      274.58      303.05     10.92 o 
  20  13   6       26.94       21.16      5.62 o 
  21  13   6      199.52      216.97     11.68 o 
   0  14   6       73.00       74.12      4.39 o 
   1  14   6      178.58      169.63      4.04 o 
   2  14   6        7.39        0.71      1.52 o 
   3  14   6      493.79      455.64      6.63 o 
   4  14   6      211.35      186.97      4.47 o 
   5  14   6        3.90       -1.45      1.62 o 
   6  14   6      891.93      822.60      9.31 o 
   7  14   6       59.57       42.26      2.82 o 
   8  14   6      116.47      113.88      4.43 o 
   9  14   6       59.44       58.98      3.70 o 
  10  14   6       46.26       44.58      3.83 o 
  11  14   6      394.72      399.48      8.03 o 
  12  14   6      437.60      439.11      8.95 o 
  13  14   6       60.63       61.60      5.44 o 
  14  14   6       13.76        8.45      3.22 o 
  15  14   6      351.73      349.91      9.02 o 
  16  14   6       15.53        8.87      3.63 o 
  17  14   6       16.53       19.52      4.12 o 
  18  14   6       89.02       92.67      7.16 o 
  19  14   6      221.54      249.03     10.12 o 
  20  14   6       82.31       68.42      7.02 o 
   1  15   6       50.99       51.75      2.80 o 
   2  15   6     1400.25     1386.51     12.54 o 
   3  15   6      337.71      351.24      7.10 o 
   4  15   6      301.97      319.33      6.85 o 
   5  15   6     1729.33     1675.50     19.34 o 
   6  15   6      237.97      244.38      5.44 o 
   7  15   6       85.02       76.77      3.68 o 
   8  15   6      120.01      110.52      4.45 o 
   9  15   6       10.69       14.76      2.76 o 
  10  15   6      176.60      179.58      5.80 o 
  11  15   6        0.19        0.58      2.60 o 
  12  15   6       84.80       88.97      5.45 o 
  13  15   6       12.02       15.17      3.21 o 
  14  15   6      289.75      285.04      7.57 o 
  15  15   6       10.16       12.02      3.59 o 
  16  15   6      101.24       97.43      5.39 o 
  17  15   6      140.94      135.85      7.30 o 
  18  15   6       61.33       56.43      6.11 o 
  19  15   6      109.37      100.00      7.43 o 
  20  15   6        1.77        1.57      5.17 o 
   0  16   6      284.33      302.83      8.94 o 
   1  16   6       13.83       11.65      2.43 o 
   2  16   6      529.92      558.08      7.50 o 
   3  16   6      274.98      309.91      5.69 o 
   4  16   6     1157.78     1202.84     12.21 o 
   5  16   6       20.55       26.02      2.69 o 
   6  16   6      168.66      157.32      4.84 o 
   7  16   6        0.12       -2.21      2.21 o 
   8  16   6      217.21      202.19      5.75 o 
   9  16   6      274.43      261.10      6.61 o 
  10  16   6        3.44        1.17      2.63 o 
  11  16   6      139.44      161.02      5.82 o 
  12  16   6       98.10       95.24      4.75 o 
  13  16   6       15.61       16.80      3.50 o 
  14  16   6      112.59      104.48      5.14 o 
  15  16   6        4.99        8.13      3.76 o 
  16  16   6       44.11       32.51      5.10 o 
  17  16   6       13.92        9.00      4.79 o 
  18  16   6       58.44       52.05      6.08 o 
  19  16   6       69.91       71.64      6.82 o 
   1  17   6        3.00       -0.38      2.21 o 
   2  17   6       40.69       41.24      2.90 o 
   3  17   6       64.12       58.38      3.23 o 
   4  17   6      536.98      543.68      8.00 o 
   5  17   6      872.20      835.22     10.62 o 
   6  17   6      203.28      195.93      5.58 o 
   7  17   6        3.20        0.41      2.43 o 
   8  17   6      278.54      283.31      6.75 o 
   9  17   6        0.49        5.02      2.70 o 
  10  17   6       26.89       22.86      3.33 o 
  11  17   6      708.85      734.52     11.14 o 
  12  17   6      290.83      294.80      7.49 o 
  13  17   6        0.15       -1.19      3.02 o 
  14  17   6        7.84       12.13      3.58 o 
  15  17   6       32.94       27.21      4.57 o 
  16  17   6        5.30        3.49      4.37 o 
  17  17   6      101.11      104.86      7.72 o 
  18  17   6       67.93       71.10      7.05 o 
   0  18   6        2.56        9.78      3.77 o 
   1  18   6       92.77       77.47      4.00 o 
   2  18   6        4.47        4.91      2.52 o 
   3  18   6      656.15      656.70      9.37 o 
   4  18   6       18.81       16.79      2.75 o 
   5  18   6        0.89        9.17      2.61 o 
   6  18   6      157.07      138.18      5.10 o 
   7  18   6      184.85      186.66      5.88 o 
   8  18   6      158.90      171.73      5.84 o 
   9  18   6        5.45        2.23      2.88 o 
  10  18   6      307.22      333.36      7.88 o 
  11  18   6        4.85       -1.65      2.93 o 
  12  18   6       93.46      106.17      6.43 o 
  13  18   6       21.41       16.29      4.15 o 
  14  18   6        1.34       -0.07      3.54 o 
  15  18   6       20.98       23.80      4.89 o 
  16  18   6        7.60        0.99      4.53 o 
  17  18   6      173.59      155.43      9.04 o 
  18  18   6        4.85        4.15      5.27 o 
   1  19   6       98.55      103.52      4.59 o 
   2  19   6      292.33      303.85      7.07 o 
   3  19   6        3.03        2.69      2.42 o 
   4  19   6      298.77      287.39      6.75 o 
   5  19   6      151.15      143.56      5.28 o 
   6  19   6      189.17      181.54      5.89 o 
   7  19   6      234.89      232.55      6.67 o 
   8  19   6        6.11        2.55      2.92 o 
   9  19   6      194.66      200.06      6.64 o 
  10  19   6        2.34        2.54      3.42 o 
  11  19   6      656.14      686.93     12.36 o 
  12  19   6       66.81       73.40      8.05 o 
  13  19   6      136.70      127.73      6.55 o 
  14  19   6       55.04       60.85      5.82 o 
  15  19   6        6.71        5.07      4.58 o 
  16  19   6        9.21       12.69      4.92 o 
  17  19   6        0.44        7.36      5.29 o 
   0  20   6      603.95      639.70     14.20 o 
   1  20   6      558.63      605.75      9.59 o 
   2  20   6      551.21      565.64      9.00 o 
   3  20   6      311.76      279.70      7.24 o 
   4  20   6      214.51      223.64     10.20 o 
   5  20   6        3.29       -0.25      2.76 o 
   6  20   6      640.99      647.99     10.11 o 
   7  20   6       91.73      108.01      5.12 o 
   8  20   6      212.58      221.50      7.61 o 
   9  20   6      257.57      246.99      8.15 o 
  10  20   6        1.98        2.16      3.58 o 
  11  20   6        1.06        0.81      3.65 o 
  12  20   6      253.42      279.19      9.29 o 
  13  20   6       23.83       21.87      4.63 o 
  14  20   6        0.34       -2.75      4.29 o 
  15  20   6      112.97      105.80      7.13 o 
  16  20   6        0.26        5.67      4.86 o 
   1  21   6     1479.23     1478.92     15.62 o 
   2  21   6      642.21      665.92     10.09 o 
   3  21   6     1986.90     1975.33     20.90 o 
   4  21   6       20.41       14.50      3.41 o 
   5  21   6      108.35      107.34      5.08 o 
   6  21   6       23.42       18.67      3.73 o 
   7  21   6       42.39       35.48      4.25 o 
   8  21   6       42.80       38.51      4.47 o 
   9  21   6        2.10        4.65      3.66 o 
  10  21   6       25.36       23.12      4.40 o 
  11  21   6      199.17      190.62      7.93 o 
  12  21   6      302.78      297.16     10.35 o 
  13  21   6       34.20       31.40      5.02 o 
  14  21   6       26.98       22.01      5.13 o 
  15  21   6       32.20       29.01      6.49 o 
   0  22   6      337.02      317.19     10.96 o 
   1  22   6       16.24       16.21      3.28 o 
   2  22   6       34.14       35.94      3.75 o 
   3  22   6      738.90      756.70     13.37 o 
   4  22   6      241.57      233.22      9.00 o 
   5  22   6      236.06      226.02      7.75 o 
   6  22   6       69.02       66.11      5.05 o 
   7  22   6      255.93      272.48      8.71 o 
   8  22   6        3.15        0.17      3.69 o 
   9  22   6       99.19      105.23      6.26 o 
  10  22   6      385.84      407.63     11.35 o 
  11  22   6        0.85       11.94      4.76 o 
  12  22   6       15.58       12.18      4.90 o 
  13  22   6        9.11        3.90      4.54 o 
  14  22   6        2.08       -1.06      4.58 o 
   1  23   6        1.59        4.51      3.25 o 
   2  23   6       54.41       63.06      5.13 o 
   3  23   6      128.42      151.05      6.93 o 
   4  23   6        8.93        8.56      3.98 o 
   5  23   6      129.48      122.82      6.58 o 
   6  23   6       49.32       48.36      4.86 o 
   7  23   6      207.60      207.21      7.95 o 
   8  23   6      411.42      417.43     15.06 o 
   9  23   6      164.47      163.23      8.29 o 
  10  23   6      108.68      131.42      7.75 o 
  11  23   6        0.29       -1.83      4.60 o 
  12  23   6       60.94       70.24      6.37 o 
  13  23   6      154.62      134.79     13.29 o 
   0  24   6      238.13      228.05     12.52 o 
   1  24   6       85.97       83.44      5.66 o 
   2  24   6       70.98       64.77      5.82 o 
   3  24   6       11.68        7.49      4.33 o 
   4  24   6        2.40        1.16      4.18 o 
   5  24   6      283.00      278.85      9.62 o 
   6  24   6       14.85       11.75      5.03 o 
   7  24   6      524.63      547.39     12.71 o 
   8  24   6      133.85      134.36      7.60 o 
   9  24   6        2.33       -2.71      4.36 o 
  10  24   6      235.12      236.69      9.77 o 
  11  24   6       49.24       49.26      5.79 o 
   1  25   6      103.76      101.51      8.05 o 
   2  25   6        1.23       -1.61      4.56 o 
   3  25   6        0.62       -1.65      4.57 o 
   4  25   6       73.88       90.65     10.05 o 
   5  25   6       68.63       57.65      7.26 o 
   6  25   6       15.16       13.71      5.80 o 
   7  25   6       30.22       24.97      6.45 o 
   8  25   6       93.80       88.59      7.71 o 
   9  25   6        2.92       -0.14      5.07 o 
   0  26   6      450.45      457.10     20.64 o 
   1  26   6      140.76      143.08      9.53 o 
   2  26   6       36.75       33.68      6.60 o 
   3  26   6       55.19       55.98      6.77 o 
   4  26   6      199.70      215.53     11.12 o 
   5  26   6       12.83        5.93      5.52 o 
   6  26   6        3.70        9.75      5.54 o 
   7  26   6        6.00        7.04      5.53 o 
   1  27   6        0.30        3.34      5.81 o 
   2  27   6        1.55        1.60      5.73 o 
   3  27   6       35.13       28.80      6.59 o 
   1   1   7       29.16       29.25      1.52 o 
   2   1   7       30.84       31.59      1.67 o 
   3   1   7      201.52      179.94      3.24 o 
   4   1   7       17.91       13.09      1.05 o 
   5   1   7      654.10      630.76      6.25 o 
   6   1   7     2379.00     2463.48     19.54 o 
   7   1   7       69.51       78.43      2.42 o 
   8   1   7      560.19      543.49      5.84 o 
   9   1   7     6055.61     5904.84     34.53 o 
  10   1   7      559.26      534.61      6.20 o 
  11   1   7      189.94      175.79      4.04 o 
  12   1   7       17.67       11.01      1.91 o 
  13   1   7      904.71      877.08      9.19 o 
  14   1   7      133.72      155.38      4.75 o 
  15   1   7       97.59      109.11      4.91 o 
  16   1   7      461.50      438.55      8.40 o 
  17   1   7      172.62      175.72      6.54 o 
  18   1   7      474.86      467.01      9.67 o 
  19   1   7      106.07      106.88      5.84 o 
  20   1   7      155.17      138.34      6.63 o 
  21   1   7       28.94       22.97      4.44 o 
  22   1   7       92.42       85.89      6.20 o 
  23   1   7      251.27      253.20     10.20 o 
   0   2   7       94.02       56.78      2.72 o 
   1   2   7     4732.48     4780.89     32.34 o 
   2   2   7      538.08      543.80      5.53 o 
   3   2   7      119.70      154.71      3.35 o 
   4   2   7       43.57       54.10      2.23 o 
   5   2   7       66.67       57.02      2.13 o 
   6   2   7      153.85      180.26      3.55 o 
   7   2   7      754.34      714.93      7.09 o 
   8   2   7      117.78      118.80      2.98 o 
   9   2   7      583.46      597.62      6.30 o 
  10   2   7     1065.35     1084.94      9.49 o 
  11   2   7      197.07      171.56      3.93 o 
  12   2   7       60.82       63.82      2.85 o 
  13   2   7      216.04      202.21      4.86 o 
  14   2   7      570.11      568.91      8.84 o 
  15   2   7      630.33      611.08      9.11 o 
  16   2   7      944.78      890.62     12.00 o 
  17   2   7       64.07       63.93      4.34 o 
  18   2   7        1.21        8.89      3.44 o 
  19   2   7       18.96       22.88      4.01 o 
  20   2   7      270.84      275.85      8.72 o 
  21   2   7       35.20       36.04      4.66 o 
  22   2   7       34.38       31.45      5.84 o 
  23   2   7       11.25        6.96      5.49 o 
   1   3   7      724.89      869.19      8.29 o 
   2   3   7      363.93      531.99      5.84 o 
   3   3   7       17.34       15.97      1.52 o 
   4   3   7      130.99      125.05      2.92 o 
   5   3   7     3019.97     3216.45     23.35 o 
   6   3   7      897.78      869.38      8.00 o 
   7   3   7      671.67      702.27      7.25 o 
   8   3   7       44.35       21.20      1.83 o 
   9   3   7       34.26       41.93      2.06 o 
  10   3   7      969.23      897.71      8.33 o 
  11   3   7      226.80      225.04      4.40 o 
  12   3   7       43.96       35.40      2.46 o 
  13   3   7       57.23       53.52      3.16 o 
  14   3   7      221.17      219.76      5.43 o 
  15   3   7       22.68        8.50      2.52 o 
  16   3   7      218.06      212.24      6.45 o 
  17   3   7       47.84       52.22      4.14 o 
  18   3   7      238.49      228.41      7.50 o 
  19   3   7       29.76       25.82      4.12 o 
  20   3   7      165.21      187.03      7.39 o 
  21   3   7       62.39       52.15      5.61 o 
  22   3   7       93.41       87.37      7.49 o 
  23   3   7      142.92      137.63     10.51 o 
   0   4   7       33.56       25.11      1.79 o 
   1   4   7      110.99      116.92      2.72 o 
   2   4   7       47.73       81.56      2.08 o 
   3   4   7      238.10      187.53      3.36 o 
   4   4   7        5.22        0.15      1.18 o 
   5   4   7      512.86      480.65      6.13 o 
   6   4   7       20.43       25.65      1.65 o 
   7   4   7     2503.32     2354.10     17.62 o 
   8   4   7      607.63      577.17      6.54 o 
   9   4   7      541.99      516.66      6.42 o 
  10   4   7      278.82      275.93      5.25 o 
  11   4   7        8.68        4.17      1.61 o 
  12   4   7     1683.63     1599.69     13.89 o 
  13   4   7       39.70       34.80      2.68 o 
  14   4   7       83.44       87.75      3.82 o 
  15   4   7       55.71       60.81      3.56 o 
  16   4   7      124.47      125.29      5.03 o 
  17   4   7       22.00       20.33      3.29 o 
  18   4   7      130.18      122.85      5.43 o 
  19   4   7      243.95      250.17      8.33 o 
  20   4   7        1.92        0.43      3.96 o 
  21   4   7        5.13        8.10      4.75 o 
  22   4   7      171.87      159.56      9.09 o 
  23   4   7      135.56      151.75      9.10 o 
   1   5   7     1050.33     1170.19     12.37 o 
   2   5   7      256.58      246.86      4.35 o 
   3   5   7        1.89        3.76      1.34 o 
   4   5   7     1095.40     1123.36     15.46 o 
   5   5   7       23.84       16.65      1.54 o 
   6   5   7     1184.11     1227.12     11.26 o 
   7   5   7      146.50      148.29      3.01 o 
   8   5   7        0.72        0.06      1.30 o 
   9   5   7      309.28      307.90      5.14 o 
  10   5   7       22.95       18.50      2.07 o 
  11   5   7      270.57      274.07      5.11 o 
  12   5   7      110.38      104.01      3.47 o 
  13   5   7       59.07       49.93      2.99 o 
  14   5   7        7.78       15.31      2.48 o 
  15   5   7      124.30      122.82      4.58 o 
  16   5   7       10.31        6.11      2.76 o 
  17   5   7      117.28      114.37      5.23 o 
  18   5   7        4.53        3.07      3.90 o 
  19   5   7        1.80        3.24      3.35 o 
  20   5   7        4.25       -3.92      4.11 o 
  21   5   7        4.75        0.24      4.74 o 
  22   5   7       64.84       57.78      7.34 o 
  23   5   7       43.42       28.40      5.92 o 
   0   6   7      815.92      787.86     10.51 o 
   1   6   7      535.07      528.11      8.45 o 
   2   6   7      127.70      126.64      2.97 o 
   3   6   7      426.54      447.34      6.43 o 
   4   6   7      494.99      519.46      7.68 o 
   5   6   7     1555.26     1507.66     14.77 o 
   6   6   7      355.10      383.81      6.02 o 
   7   6   7     1093.01     1127.39      9.18 o 
   8   6   7      170.91      214.62      4.10 o 
   9   6   7       47.42       29.17      2.23 o 
  10   6   7      313.73      292.22      5.36 o 
  11   6   7       32.18       45.36      2.74 o 
  12   6   7       60.02       64.86      3.09 o 
  13   6   7        5.06       10.07      2.51 o 
  14   6   7        0.13       -0.86      2.04 o 
  15   6   7       13.78       10.58      2.56 o 
  16   6   7        4.40        1.45      2.71 o 
  17   6   7       48.86       39.42      5.16 o 
  18   6   7      324.33      306.74      8.10 o 
  19   6   7       18.17       11.54      4.24 o 
  20   6   7       21.96       17.90      4.70 o 
  21   6   7        4.96       10.07      4.83 o 
  22   6   7      437.62      436.15     22.70 o 
   1   7   7      437.07      448.63      6.14 o 
   2   7   7      105.15      133.74      3.81 o 
   3   7   7      627.65      609.20      7.78 o 
   4   7   7      486.01      464.22      6.48 o 
   5   7   7     1022.13     1065.01     10.56 o 
   6   7   7       10.20        3.84      1.84 o 
   7   7   7      962.49      967.41      8.70 o 
   8   7   7        3.71       15.42      1.80 o 
   9   7   7      119.13      154.65      3.92 o 
  10   7   7      732.68      605.40      7.91 o 
  11   7   7      225.95      235.42      5.51 o 
  12   7   7     1240.64     1133.30     12.68 o 
  13   7   7       22.06       21.00      2.50 o 
  14   7   7      208.58      217.25      5.45 o 
  15   7   7        1.75        3.61      2.75 o 
  16   7   7       72.62       66.84      4.46 o 
  17   7   7       87.03       82.45      5.55 o 
  18   7   7        4.05       -1.01      4.69 o 
  19   7   7      593.41      617.32     14.61 o 
  20   7   7      293.40      276.54     11.94 o 
  21   7   7        2.50        7.27      5.76 o 
  22   7   7       30.14       33.18      7.30 o 
   0   8   7      262.18      239.99     10.23 o 
   1   8   7      132.02      123.69      3.34 o 
   2   8   7      405.21      440.09      8.06 o 
   3   8   7      889.34      891.17      9.98 o 
   4   8   7        1.80        3.34      1.73 o 
   5   8   7      188.76      199.68      4.25 o 
   6   8   7      110.17      116.09      3.61 o 
   7   8   7      106.55       92.77      2.94 o 
   8   8   7       73.58       91.20      3.42 o 
   9   8   7      121.06      118.29      3.67 o 
  10   8   7      112.67      138.33      4.77 o 
  11   8   7      238.50      162.07      4.80 o 
  12   8   7        5.68        2.77      2.25 o 
  13   8   7      122.02      119.12      4.37 o 
  14   8   7      129.22      121.13      4.45 o 
  15   8   7      118.93      107.00      4.39 o 
  16   8   7      378.00      394.78      9.10 o 
  17   8   7        9.15       11.22      4.26 o 
  18   8   7       18.98       22.07      4.79 o 
  19   8   7      422.75      416.18     14.16 o 
  20   8   7      112.33      102.29      8.47 o 
  21   8   7       48.79       47.15      7.49 o 
  22   8   7        0.30       -5.90      5.90 o 
   1   9   7      929.88      924.68      9.53 o 
   2   9   7      766.71      715.11      8.20 o 
   3   9   7        0.01       -1.66      1.66 o 
   4   9   7        2.79        2.46      1.83 o 
   5   9   7       92.06      115.26      3.65 o 
   6   9   7     2288.10     2233.32     18.24 o 
   7   9   7      676.78      716.69      8.56 o 
   8   9   7       48.80       34.47      2.23 o 
   9   9   7      127.01      115.50      3.81 o 
  10   9   7       73.69       62.88      3.22 o 
  11   9   7      312.82      288.57      6.10 o 
  12   9   7        3.34        0.13      2.23 o 
  13   9   7      478.75      491.67      9.05 o 
  14   9   7        2.17       -0.19      2.35 o 
  15   9   7       52.75       45.59      3.80 o 
  16   9   7       16.69       13.29      3.50 o 
  17   9   7       21.34       16.97      4.52 o 
  18   9   7        9.87       14.67      4.73 o 
  19   9   7      639.55      667.13     22.65 o 
  20   9   7        0.00       -4.02      5.76 o 
  21   9   7       12.49        9.53      6.34 o 
  22   9   7       15.16       15.67      8.10 o 
   0  10   7    11814.13    11662.02    108.25 o 
   1  10   7      150.09      135.77      4.89 o 
   2  10   7        8.63       14.25      2.06 o 
   3  10   7      137.08      109.48      3.71 o 
   4  10   7     2453.73     2415.75     20.07 o 
   5  10   7        1.08        0.82      1.95 o 
   6  10   7      425.75      457.46      8.23 o 
   7  10   7     1077.57     1041.15     11.33 o 
   8  10   7       52.65       35.04      2.29 o 
   9  10   7      814.97      886.18     10.01 o 
  10  10   7      110.12      112.44      4.12 o 
  11  10   7        2.02        1.22      2.25 o 
  12  10   7       49.46       51.51      3.48 o 
  13  10   7       86.66       81.44      4.55 o 
  14  10   7       95.86       93.82      4.73 o 
  15  10   7       43.30       38.88      3.75 o 
  16  10   7      269.32      260.36      7.15 o 
  17  10   7      545.78      559.77     12.47 o 
  18  10   7      233.89      225.67     12.59 o 
  19  10   7        0.13       -1.05      4.55 o 
  20  10   7       10.20       17.53      6.16 o 
  21  10   7       10.30        4.41      6.11 o 
   1  11   7      172.39      176.99      5.12 o 
   2  11   7       97.50       91.41      3.60 o 
   3  11   7       20.25       18.55      2.45 o 
   4  11   7      219.48      211.67      6.32 o 
   5  11   7     1074.86      971.58     10.81 o 
   6  11   7       37.97       34.23      2.95 o 
   7  11   7      333.34      316.59      6.26 o 
   8  11   7      833.32      662.78      7.94 o 
   9  11   7     1122.47     1084.50     11.58 o 
  10  11   7      575.09      578.97      8.45 o 
  11  11   7      310.71      322.27      7.17 o 
  12  11   7       31.19       39.66      3.69 o 
  13  11   7      798.19      803.73     11.90 o 
  14  11   7        3.50        0.07      3.04 o 
  15  11   7       43.96       41.43      3.93 o 
  16  11   7      184.13      185.83      6.41 o 
  17  11   7       64.86       63.80      5.20 o 
  18  11   7      626.42      634.27     15.20 o 
  19  11   7       60.19       68.05      7.30 o 
  20  11   7        0.04        2.54      5.65 o 
  21  11   7      276.56      291.15     13.89 o 
   0  12   7      505.38      504.79     12.04 o 
   1  12   7     2538.83     2335.65     20.46 o 
   2  12   7       66.30       64.47      3.74 o 
   3  12   7      186.64      181.06      5.17 o 
   4  12   7       21.97       26.62      3.06 o 
   5  12   7       16.53       14.64      2.56 o 
   6  12   7      144.29      147.13      5.19 o 
   7  12   7      398.12      380.30      6.37 o 
   8  12   7       14.24       14.30      2.16 o 
   9  12   7      134.55      108.61      4.32 o 
  10  12   7      137.05      132.46      4.96 o 
  11  12   7       52.76       66.97      4.05 o 
  12  12   7       85.43       88.06      5.82 o 
  13  12   7        5.60        8.85      3.11 o 
  14  12   7      367.77      389.06      8.95 o 
  15  12   7      968.18      982.63     14.07 o 
  16  12   7        4.02        4.46      3.37 o 
  17  12   7      435.41      433.94     11.81 o 
  18  12   7       31.05       28.18      4.91 o 
  19  12   7       13.63        2.18      5.37 o 
  20  12   7      196.76      199.90     11.52 o 
  21  12   7       70.63       57.97     22.90 o 
   1  13   7      611.44      573.26      8.14 o 
   2  13   7      703.65      640.31     14.19 o 
   3  13   7     1234.27     1224.48     15.33 o 
   4  13   7      762.35      723.13     11.56 o 
   5  13   7      171.88      182.30      5.00 o 
   6  13   7        0.59        1.35      2.55 o 
   7  13   7      401.76      369.34      6.70 o 
   8  13   7        0.39        5.22      2.16 o 
   9  13   7       14.58       20.31      2.62 o 
  10  13   7      222.50      183.38      5.53 o 
  11  13   7       20.85       25.62      3.74 o 
  12  13   7        7.45        7.51      3.06 o 
  13  13   7       65.42       61.08      4.60 o 
  14  13   7       15.55       17.63      3.82 o 
  15  13   7        3.12       -2.50      3.55 o 
  16  13   7      282.40      268.38      8.22 o 
  17  13   7      310.86      340.17      9.51 o 
  18  13   7       28.00       15.24      5.02 o 
  19  13   7        0.03        2.31      4.85 o 
  20  13   7        5.75        7.70      6.14 o 
   0  14   7      598.06      644.29     15.14 o 
   1  14   7      382.10      380.93      7.56 o 
   2  14   7      606.37      583.88      8.11 o 
   3  14   7       12.88       15.03      2.56 o 
   4  14   7      222.53      201.42      5.80 o 
   5  14   7        5.67        5.16      2.38 o 
   6  14   7      340.26      362.83      6.79 o 
   7  14   7       96.63       72.10      3.42 o 
   8  14   7     1469.85     1458.43     15.57 o 
   9  14   7      230.11      222.30      7.55 o 
  10  14   7      127.48      123.16      5.04 o 
  11  14   7      212.68      228.08      6.93 o 
  12  14   7       68.02       70.44      4.66 o 
  13  14   7        1.76       -0.90      3.13 o 
  14  14   7      323.33      335.71      9.10 o 
  15  14   7       58.05       58.99      4.80 o 
  16  14   7      164.56      163.82      7.02 o 
  17  14   7        9.31        6.81      4.25 o 
  18  14   7        1.97       -2.66      4.23 o 
  19  14   7        3.87       -3.67      4.65 o 
  20  14   7       22.20       24.82      7.33 o 
   1  15   7       34.32       28.30      2.81 o 
   2  15   7       89.77       84.42      3.46 o 
   3  15   7        1.00        3.40      2.13 o 
   4  15   7       69.98       54.65      3.86 o 
   5  15   7       28.58       29.56      2.76 o 
   6  15   7      281.93      234.11      5.55 o 
   7  15   7       30.72       26.62      2.69 o 
   8  15   7       26.29       20.76      3.31 o 
   9  15   7        3.29        3.13      2.89 o 
  10  15   7       45.36       50.63      3.83 o 
  11  15   7        9.49       14.10      3.15 o 
  12  15   7       34.19       30.71      3.76 o 
  13  15   7      519.37      518.99     10.60 o 
  14  15   7      373.03      373.72      9.17 o 
  15  15   7       75.10       78.49      5.10 o 
  16  15   7      358.38      380.41      9.39 o 
  17  15   7      360.89      364.00     10.27 o 
  18  15   7       76.46       77.61      6.70 o 
  19  15   7       34.75       32.09      5.83 o 
   0  16   7        9.62        9.73      4.36 o 
   1  16   7       45.14       38.87      4.71 o 
   2  16   7        4.91        4.79      2.05 o 
   3  16   7      425.06      376.30      6.63 o 
   4  16   7       10.01        8.15      2.96 o 
   5  16   7       88.87       79.47      3.72 o 
   6  16   7      488.75      491.68      7.69 o 
   7  16   7       14.30       11.80      2.49 o 
   8  16   7       52.36       43.24      3.36 o 
   9  16   7       60.55       65.34      3.87 o 
  10  16   7       12.43       12.31      3.33 o 
  11  16   7      259.03      266.81      7.19 o 
  12  16   7       11.87       15.96      3.54 o 
  13  16   7      112.66      109.25      6.34 o 
  14  16   7       27.54       23.05      4.07 o 
  15  16   7      425.19      452.51     10.31 o 
  16  16   7        7.49        9.08      3.97 o 
  17  16   7      132.79      138.75      7.37 o 
  18  16   7       26.29       18.24      5.29 o 
   1  17   7      381.50      394.55      8.32 o 
   2  17   7        5.81       -0.28      2.40 o 
   3  17   7     1335.37     1321.30     14.81 o 
   4  17   7      139.99      157.87      5.13 o 
   5  17   7      119.94      111.98      5.38 o 
   6  17   7       42.48       39.33      3.22 o 
   7  17   7       46.57       44.26      3.40 o 
   8  17   7       32.95       33.04      3.33 o 
   9  17   7       39.38       37.68      3.73 o 
  10  17   7       44.81       42.03      3.95 o 
  11  17   7       22.32       21.88      3.52 o 
  12  17   7      452.13      425.60      9.35 o 
  13  17   7      159.86      150.99      6.29 o 
  14  17   7      215.14      219.66      7.74 o 
  15  17   7       41.89       39.15      5.48 o 
  16  17   7       21.16       21.52      4.79 o 
  17  17   7        3.09        1.06      4.57 o 
  18  17   7      147.35      156.27      8.67 o 
   0  18   7      163.55      178.19     13.86 o 
   1  18   7       43.11       41.50      3.75 o 
   2  18   7        0.95        0.16      2.65 o 
   3  18   7      314.38      318.67      7.14 o 
   4  18   7       17.35       16.42      2.75 o 
   5  18   7        9.74        4.83      2.53 o 
   6  18   7      215.18      224.71      6.21 o 
   7  18   7       51.20       61.86      3.91 o 
   8  18   7        0.10       -0.31      2.66 o 
   9  18   7      208.93      218.60      6.84 o 
  10  18   7     1373.86     1396.16     17.01 o 
  11  18   7       65.49       83.27      4.93 o 
  12  18   7       17.79       14.59      3.87 o 
  13  18   7      249.94      251.96      8.84 o 
  14  18   7      797.97      830.40     15.45 o 
  15  18   7      145.70      142.79      7.85 o 
  16  18   7      251.68      270.54      9.62 o 
  17  18   7      163.33      159.68      8.26 o 
   1  19   7      205.29      200.66      6.98 o 
   2  19   7      545.59      515.87      9.91 o 
   3  19   7      157.35      170.87      6.73 o 
   4  19   7      160.09      149.08      5.25 o 
   5  19   7      373.80      393.27      8.79 o 
   6  19   7       83.02       85.16      5.05 o 
   7  19   7      193.07      192.35      6.17 o 
   8  19   7       45.79       45.65      4.12 o 
   9  19   7      195.81      214.47      7.02 o 
  10  19   7        7.08        9.39      3.49 o 
  11  19   7      140.31      122.26      5.85 o 
  12  19   7       29.33       20.48      4.18 o 
  13  19   7       22.51       24.70      4.91 o 
  14  19   7        0.51       -4.12      4.12 o 
  15  19   7       33.27       25.48      5.21 o 
  16  19   7       15.81       17.23      5.18 o 
   0  20   7      303.95      319.78     12.24 o 
   1  20   7      231.60      225.55      8.29 o 
   2  20   7       10.75        4.77      3.32 o 
   3  20   7      472.87      478.69      9.61 o 
   4  20   7      924.87      952.76     13.16 o 
   5  20   7       18.64       12.20      3.16 o 
   6  20   7        2.35        2.83      2.92 o 
   7  20   7       17.62       18.11      3.45 o 
   8  20   7      165.39      167.74      6.36 o 
   9  20   7      100.42      113.14      5.56 o 
  10  20   7      746.03      762.01     13.14 o 
  11  20   7        9.24        3.80      3.78 o 
  12  20   7      316.52      328.46     10.24 o 
  13  20   7       83.67       79.93      6.53 o 
  14  20   7       37.45       28.59      5.38 o 
  15  20   7       11.48       14.61      4.92 o 
   1  21   7      291.37      285.44      8.50 o 
   2  21   7        0.28        3.61      3.38 o 
   3  21   7       22.49       23.47      3.83 o 
   4  21   7      281.47      282.35      8.21 o 
   5  21   7       40.98       39.37      4.10 o 
   6  21   7      473.89      483.61      9.40 o 
   7  21   7      122.50      120.44      5.65 o 
   8  21   7       50.49       54.04      4.82 o 
   9  21   7       93.14      108.40      6.13 o 
  10  21   7      278.75      294.70     10.87 o 
  11  21   7      283.26      288.59     10.51 o 
  12  21   7       13.79       11.02      4.99 o 
  13  21   7       93.24       93.59      7.91 o 
  14  21   7        2.75       -2.98      4.54 o 
   0  22   7      539.98      545.65     15.48 o 
   1  22   7       48.56       38.93      5.37 o 
   2  22   7        2.39        4.02      3.39 o 
   3  22   7       38.80       36.72      4.32 o 
   4  22   7      415.48      411.17      9.57 o 
   5  22   7       88.48       92.14      5.58 o 
   6  22   7        7.38        8.02      3.76 o 
   7  22   7      183.76      193.32      7.51 o 
   8  22   7      525.00      565.23     14.85 o 
   9  22   7      134.39      147.71      8.19 o 
  10  22   7        0.49        5.37      4.71 o 
  11  22   7        1.09       -2.26      4.64 o 
  12  22   7       14.65       12.47      5.09 o 
  13  22   7       49.46       50.11      6.38 o 
   1  23   7      327.88      336.23      9.20 o 
   2  23   7       87.64       92.59      5.56 o 
   3  23   7      578.52      600.37     14.54 o 
   4  23   7        3.55        2.25      3.85 o 
   5  23   7       32.34       45.34      5.12 o 
   6  23   7       36.85       26.68      5.04 o 
   7  23   7      135.65      134.14      8.11 o 
   8  23   7        2.39        7.84      4.73 o 
   9  23   7       46.29       43.77      6.17 o 
  10  23   7      159.66      170.68      9.08 o 
  11  23   7        0.77       -3.40      5.10 o 
  12  23   7       13.57        1.42      5.78 o 
   0  24   7      481.16      495.53     21.80 o 
   1  24   7      137.87      116.15      6.51 o 
   2  24   7      261.80      270.58     10.46 o 
   3  24   7       23.68       19.66      5.27 o 
   4  24   7      213.06      222.84     10.00 o 
   5  24   7      219.72      219.44     11.85 o 
   6  24   7       91.41       97.49      8.15 o 
   7  24   7      114.74      118.00      8.73 o 
   8  24   7       34.59       34.37      5.84 o 
   9  24   7       47.00       47.38      6.45 o 
  10  24   7       15.79       15.82      5.39 o 
   1  25   7       66.26       57.58      7.19 o 
   2  25   7       26.08       21.65      5.74 o 
   3  25   7       51.49       42.50      6.73 o 
   4  25   7        1.43        3.29      5.86 o 
   5  25   7        0.19       -0.36      7.82 o 
   6  25   7        0.03       -4.43      5.04 o 
   7  25   7       23.65       17.26      6.01 o 
   8  25   7        0.03        1.41      5.62 o 
   0  26   7      548.55      543.76     26.22 o 
   1  26   7      157.34      153.94      8.69 o 
   2  26   7        4.26        3.62      5.86 o 
   3  26   7       38.26       41.58      7.21 o 
   4  26   7        1.82       -5.96      5.96 o 
   5  26   7        8.07        2.95      6.29 o 
   0   0   8     6488.51     4916.92    137.46 o 
   2   0   8        0.27       -1.18      1.18 o 
   3   0   8        2.64        4.00      2.17 o 
   4   0   8     3236.96     3300.65     57.73 o 
   5   0   8      175.88      212.93     10.23 o 
   6   0   8       41.53       18.46      2.39 o 
   7   0   8     1473.71     1367.45     16.03 o 
   8   0   8     5076.85     4674.21     42.36 o 
   9   0   8     2068.67     2015.83     21.61 o 
  10   0   8      456.68      364.71      7.44 o 
  11   0   8       37.50       21.93      3.03 o 
  12   0   8      153.21      139.67      5.67 o 
  13   0   8       33.37       33.39      3.73 o 
  14   0   8      239.83      221.27      7.66 o 
  15   0   8      557.79      531.03     12.13 o 
  16   0   8      876.67      825.29     16.33 o 
  17   0   8      300.78      325.53     13.36 o 
  18   0   8      546.76      562.90     15.00 o 
  19   0   8       84.41       92.02      7.88 o 
  20   0   8       64.41       63.38      7.30 o 
  21   0   8       24.77       17.39      6.13 o 
  22   0   8       14.71       16.71      6.96 o 
   1   1   8      553.72      453.11      9.93 o 
   2   1   8        3.65        1.04      0.84 o 
   3   1   8      730.17      640.43      8.44 o 
   4   1   8      158.08      155.22      4.03 o 
   5   1   8       29.53       25.36      1.96 o 
   6   1   8       75.27       83.52      2.53 o 
   7   1   8       68.25       84.07      2.53 o 
   8   1   8      101.85       75.74      2.54 o 
   9   1   8     1257.32     1208.72     10.16 o 
  10   1   8        9.92        8.60      1.68 o 
  11   1   8      241.35      241.66      4.78 o 
  12   1   8        1.11        1.43      1.82 o 
  13   1   8      490.74      489.25      7.03 o 
  14   1   8      363.74      344.78      6.51 o 
  15   1   8      190.73      208.36      6.01 o 
  16   1   8      237.79      232.89      6.76 o 
  17   1   8     2297.59     2312.45     22.71 o 
  18   1   8        1.88        2.88      3.40 o 
  19   1   8      405.79      416.35     10.04 o 
  20   1   8        0.11       -3.43      3.62 o 
  21   1   8        0.84        0.10      3.96 o 
  22   1   8        8.96       11.10      4.67 o 
   0   2   8       23.93       28.18      2.36 o 
   1   2   8      281.45      297.82      4.90 o 
   2   2   8      495.33      503.04      6.37 o 
   3   2   8      172.05      164.03      3.90 o 
   4   2   8       37.86       38.86      1.93 o 
   5   2   8     1352.12     1394.13     12.07 o 
   6   2   8     5590.60     5422.28     34.76 o 
   7   2   8      655.16      665.12      6.97 o 
   8   2   8      196.61      198.37      4.10 o 
   9   2   8      577.77      530.57      6.38 o 
  10   2   8      170.54      169.47      3.70 o 
  11   2   8     1028.80      987.62      9.49 o 
  12   2   8      420.01      401.94      6.02 o 
  13   2   8       12.36       11.12      2.26 o 
  14   2   8      307.50      310.96      6.59 o 
  15   2   8        0.55        1.65      2.52 o 
  16   2   8      536.28      562.57      9.49 o 
  17   2   8       48.91       46.02      4.00 o 
  18   2   8      242.11      228.97      8.41 o 
  19   2   8        6.36        6.57      3.61 o 
  20   2   8     1087.92     1080.57     16.66 o 
  21   2   8       10.96       17.02      4.46 o 
  22   2   8       28.04       30.90      5.24 o 
   1   3   8      657.43      648.91      6.64 o 
   2   3   8      239.66      237.96      4.16 o 
   3   3   8     1346.20     1298.92     10.95 o 
   4   3   8       12.98        7.70      1.60 o 
   5   3   8     3540.89     3323.35     23.69 o 
   6   3   8      612.62      563.48      6.33 o 
   7   3   8     2288.71     2174.55     16.41 o 
   8   3   8       56.25       67.39      2.70 o 
   9   3   8       19.03       16.96      1.96 o 
  10   3   8      123.02      123.63      3.54 o 
  11   3   8      112.12       94.61      3.40 o 
  12   3   8      105.46      117.99      3.55 o 
  13   3   8      255.89      264.28      5.61 o 
  14   3   8       57.65       54.60      3.22 o 
  15   3   8       29.66       29.20      3.02 o 
  16   3   8       74.52       79.39      4.47 o 
  17   3   8       47.76       46.34      4.05 o 
  18   3   8      132.39      136.29      6.09 o 
  19   3   8      172.61      160.99      6.93 o 
  20   3   8       87.68      102.05      5.97 o 
  21   3   8      151.63      156.48      8.63 o 
  22   3   8      128.24      133.72      8.50 o 
   0   4   8       25.86       10.83      2.48 o 
   1   4   8      172.70      131.31      2.88 o 
   2   4   8      155.56      159.62      3.42 o 
   3   4   8       29.19       36.81      2.01 o 
   4   4   8      729.13      703.16      7.77 o 
   5   4   8      361.61      364.61      5.10 o 
   6   4   8     1548.31     1449.18     11.83 o 
   7   4   8      825.39      749.15      8.12 o 
   8   4   8       48.71       30.94      2.18 o 
   9   4   8       81.45       91.45      3.32 o 
  10   4   8      295.36      253.72      5.30 o 
  11   4   8        0.50        2.53      1.82 o 
  12   4   8       14.37       15.16      2.41 o 
  13   4   8      241.25      227.51      5.69 o 
  14   4   8       23.92       13.02      2.43 o 
  15   4   8        1.72        5.92      2.51 o 
  16   4   8      315.34      298.64      7.29 o 
  17   4   8       71.81       64.18      4.21 o 
  18   4   8      355.14      357.31      8.67 o 
  19   4   8       31.23       27.89      4.29 o 
  20   4   8        4.03        4.37      3.90 o 
  21   4   8        4.65        6.40      5.46 o 
  22   4   8       71.16       85.87      8.47 o 
   1   5   8      513.91      547.18      6.49 o 
   2   5   8      791.82      778.77      8.13 o 
   3   5   8       35.40       38.92      1.85 o 
   4   5   8      282.48      283.06      6.06 o 
   5   5   8       76.99       71.56      2.24 o 
   6   5   8        9.41        6.85      1.48 o 
   7   5   8       11.72       21.04      1.96 o 
   8   5   8       53.92       44.07      2.41 o 
   9   5   8      372.42      350.42      5.55 o 
  10   5   8       84.04       80.65      3.22 o 
  11   5   8       87.71       81.91      3.67 o 
  12   5   8        1.13       -0.25      1.99 o 
  13   5   8        0.14       -2.11      2.11 o 
  14   5   8       28.08       32.12      3.16 o 
  15   5   8      476.51      502.74      8.81 o 
  16   5   8      394.62      396.69      8.90 o 
  17   5   8       71.81       66.93      4.90 o 
  18   5   8       42.22       38.68      4.65 o 
  19   5   8       47.17       32.23      4.91 o 
  20   5   8       86.54       78.01      6.58 o 
  21   5   8       58.77       68.98      7.76 o 
  22   5   8       26.80       21.37      6.64 o 
   0   6   8       31.85       17.19      2.91 o 
   1   6   8      563.14      577.83      5.90 o 
   2   6   8      123.66      100.57      3.47 o 
   3   6   8      164.55      170.13      5.69 o 
   4   6   8     3895.99     3691.24     30.41 o 
   5   6   8       81.45       79.34      3.46 o 
   6   6   8     1782.77     1799.17     14.64 o 
   7   6   8       10.42        4.11      1.58 o 
   8   6   8       70.17       76.44      3.27 o 
   9   6   8        1.32       -1.22      1.77 o 
  10   6   8       75.30       55.76      3.18 o 
  11   6   8        6.19        5.15      2.18 o 
  12   6   8      199.27      209.86      5.72 o 
  13   6   8       26.43       19.40      2.78 o 
  14   6   8       16.31       12.02      2.82 o 
  15   6   8      306.13      299.89      7.49 o 
  16   6   8       25.46       22.19      3.44 o 
  17   6   8       44.36       44.76      4.70 o 
  18   6   8       43.47       39.87      5.35 o 
  19   6   8      212.60      211.53      9.47 o 
  20   6   8       86.17       88.41      8.07 o 
  21   6   8       12.36       15.14      5.83 o 
  22   6   8      185.14      181.17     10.86 o 
   1   7   8     1083.84     1086.91      9.60 o 
   2   7   8      283.02      286.78      5.87 o 
   3   7   8     4160.67     4039.77     31.76 o 
   4   7   8        0.10        2.34      1.89 o 
   5   7   8       16.32       13.49      2.05 o 
   6   7   8      278.65      286.68      5.18 o 
   7   7   8       53.07       59.94      2.62 o 
   8   7   8        9.01       10.80      1.74 o 
   9   7   8      122.84      119.91      4.34 o 
  10   7   8      557.02      533.96      7.47 o 
  11   7   8        0.48        2.84      2.23 o 
  12   7   8        0.17        2.47      2.35 o 
  13   7   8       40.26       39.25      3.41 o 
  14   7   8      139.00      132.02      5.11 o 
  15   7   8      339.79      345.01      7.90 o 
  16   7   8        0.60       -2.02      2.80 o 
  17   7   8       42.37       31.56      4.42 o 
  18   7   8       14.26       14.83      5.94 o 
  19   7   8        0.08        0.37      4.59 o 
  20   7   8       83.74       74.06      8.33 o 
  21   7   8      130.37      127.43      9.52 o 
  22   7   8       38.09       45.43      7.54 o 
   0   8   8       23.94       31.35      2.63 o 
   1   8   8       22.16       13.98      1.99 o 
   2   8   8       45.97       54.15      3.17 o 
   3   8   8       72.32       55.09      2.99 o 
   4   8   8     1558.80     1635.97     14.79 o 
   5   8   8     1556.28     1405.99     13.24 o 
   6   8   8      961.73      878.65      9.63 o 
   7   8   8        2.82        1.57      1.76 o 
   8   8   8     1098.38     1065.07     10.71 o 
   9   8   8      152.12      120.48      4.69 o 
  10   8   8       54.29       48.93      2.98 o 
  11   8   8       74.27       71.66      4.52 o 
  12   8   8      267.93      295.75      6.45 o 
  13   8   8       11.83        8.96      2.78 o 
  14   8   8        9.79        6.64      2.84 o 
  15   8   8      175.98      171.31      6.01 o 
  16   8   8        1.71       -2.68      2.97 o 
  17   8   8        0.94       -1.82      3.80 o 
  18   8   8      452.58      466.61     13.46 o 
  19   8   8        0.12       -4.73      4.73 o 
  20   8   8        0.00        1.33      5.86 o 
  21   8   8      258.76      266.14     13.32 o 
   1   9   8     1281.08     1251.28     13.64 o 
   2   9   8     1566.02     1428.11     13.78 o 
   3   9   8       87.30       67.62      3.81 o 
   4   9   8        0.30        6.27      1.99 o 
   5   9   8     1665.85     1625.71     14.43 o 
   6   9   8      124.84      154.67      4.65 o 
   7   9   8       38.16       42.06      2.77 o 
   8   9   8       19.17       22.65      2.45 o 
   9   9   8      550.29      522.09      7.26 o 
  10   9   8       31.30       29.70      2.72 o 
  11   9   8       41.18       28.96      2.94 o 
  12   9   8       25.34       21.34      2.91 o 
  13   9   8        6.19        4.60      2.62 o 
  14   9   8       88.92       78.21      4.53 o 
  15   9   8      124.50      125.06      5.91 o 
  16   9   8       47.62       47.17      4.59 o 
  17   9   8      191.29      201.01      8.54 o 
  18   9   8      410.32      462.39     17.02 o 
  19   9   8       23.85       17.44      6.23 o 
  20   9   8        4.52        2.59      6.05 o 
  21   9   8        0.59        0.03      6.56 o 
   0  10   8     5076.93     4737.71     47.87 o 
   1  10   8      225.30      221.21      8.54 o 
   2  10   8     3722.49     3544.66     29.06 o 
   3  10   8        4.56        9.43      2.12 o 
   4  10   8      118.78      137.42      4.58 o 
   5  10   8      345.60      327.09      6.62 o 
   6  10   8      388.84      335.14      6.32 o 
   7  10   8      163.65      122.43      4.23 o 
   8  10   8      641.29      659.41      9.74 o 
   9  10   8      272.40      251.77      5.70 o 
  10  10   8      424.01      377.89      6.81 o 
  11  10   8       23.05       21.12      2.74 o 
  12  10   8      308.29      275.53      6.65 o 
  13  10   8        0.41        0.43      2.79 o 
  14  10   8        8.72        7.08      3.07 o 
  15  10   8        6.31        4.49      3.27 o 
  16  10   8       26.43       29.92      4.24 o 
  17  10   8       89.53       89.86      6.31 o 
  18  10   8       36.68       33.73      5.62 o 
  19  10   8       39.65       35.39      8.63 o 
  20  10   8        6.28        6.71      6.08 o 
  21  10   8       34.07       50.16      8.52 o 
   1  11   8      184.43      187.90      4.82 o 
   2  11   8     1023.62      991.45     11.21 o 
   3  11   8     1247.41     1217.58     13.37 o 
   4  11   8      223.78      239.54      6.39 o 
   5  11   8        0.01        0.91      2.51 o 
   6  11   8       18.97       10.33      2.40 o 
   7  11   8      194.04      193.52      5.69 o 
   8  11   8      199.94      198.64      6.90 o 
   9  11   8      604.46      616.71      8.23 o 
  10  11   8       44.72       39.77      3.00 o 
  11  11   8       90.34      100.58      6.52 o 
  12  11   8        9.43        7.78      2.92 o 
  13  11   8      142.65      140.15      5.87 o 
  14  11   8      255.32      261.28      9.07 o 
  15  11   8        0.07        1.02      2.93 o 
  16  11   8       13.31       15.45      3.81 o 
  17  11   8       46.34       37.82      4.93 o 
  18  11   8      420.67      441.99     17.36 o 
  19  11   8        0.00        3.29      5.54 o 
  20  11   8       20.06        6.64      6.48 o 
   0  12   8       14.39       11.69      4.31 o 
   1  12   8        5.23        7.25      2.36 o 
   2  12   8      350.98      327.42      6.97 o 
   3  12   8        0.98        1.81      2.37 o 
   4  12   8        4.09        1.46      2.55 o 
   5  12   8       37.35       34.61      3.72 o 
   6  12   8        1.92       11.99      2.91 o 
   7  12   8       90.86       87.84      3.94 o 
   8  12   8      256.64      243.53      5.83 o 
   9  12   8       87.17       82.47      3.80 o 
  10  12   8      765.60      706.19     11.74 o 
  11  12   8      197.73      198.09      6.08 o 
  12  12   8      219.70      242.41      7.78 o 
  13  12   8       27.50       31.47      3.95 o 
  14  12   8      203.54      192.75      7.10 o 
  15  12   8      103.71       91.98      5.48 o 
  16  12   8     1580.11     1601.23     19.24 o 
  17  12   8        2.37        4.49      4.13 o 
  18  12   8       80.39      102.78      8.01 o 
  19  12   8       46.49       34.07      6.41 o 
  20  12   8       24.81       24.80      6.29 o 
   1  13   8       80.40       98.71      3.98 o 
   2  13   8       37.00       40.31      3.74 o 
   3  13   8      394.09      414.17      9.11 o 
   4  13   8      105.80      100.39      6.22 o 
   5  13   8      674.69      673.56     12.90 o 
   6  13   8       35.47       28.15      4.56 o 
   7  13   8      445.46      449.97      8.45 o 
   8  13   8      181.01      188.71      5.68 o 
   9  13   8        0.77        1.87      2.26 o 
  10  13   8       26.75       21.75      3.03 o 
  11  13   8      135.01      132.42      5.33 o 
  12  13   8       20.49       22.57      3.49 o 
  13  13   8        2.94       -0.33      3.15 o 
  14  13   8      273.97      277.57      8.65 o 
  15  13   8      407.08      426.31     10.46 o 
  16  13   8        9.20        9.90      3.95 o 
  17  13   8       54.04       41.30      5.64 o 
  18  13   8       26.67       34.73      6.13 o 
  19  13   8        2.67       -5.11      5.11 o 
   0  14   8     1927.84     1856.57     28.17 o 
   1  14   8        8.09       10.73      3.11 o 
   2  14   8      257.50      227.68      6.17 o 
   3  14   8       41.15       27.49      4.64 o 
   4  14   8       12.22       13.22      3.63 o 
   5  14   8       36.34       56.72      5.06 o 
   6  14   8       58.78       69.04      4.23 o 
   7  14   8      236.68      254.00      6.13 o 
   8  14   8        4.10        4.69      2.16 o 
   9  14   8      526.34      518.76      8.51 o 
  10  14   8      251.48      253.65      6.85 o 
  11  14   8       24.59       18.83      3.71 o 
  12  14   8      194.04      199.84      7.60 o 
  13  14   8        4.36       -1.39      3.15 o 
  14  14   8      260.17      284.80      8.87 o 
  15  14   8        0.28        4.45      3.77 o 
  16  14   8     1183.50     1219.64     17.23 o 
  17  14   8       67.44       59.32      5.74 o 
  18  14   8       81.22       74.74      7.61 o 
  19  14   8        0.07       -4.55      5.23 o 
   1  15   8      456.53      436.93      9.57 o 
   2  15   8       10.04       10.02      2.81 o 
   3  15   8      117.39      113.10      5.63 o 
   4  15   8      145.86      149.28      5.85 o 
   5  15   8       52.41       41.01      4.18 o 
   6  15   8        6.44        1.82      2.33 o 
   7  15   8      103.69      104.27      5.92 o 
   8  15   8      127.89      120.64      5.23 o 
   9  15   8      354.06      354.87      7.50 o 
  10  15   8      136.99      134.67      5.38 o 
  11  15   8        1.23       -2.84      2.84 o 
  12  15   8        0.16        3.94      3.17 o 
  13  15   8      274.37      300.52      8.60 o 
  14  15   8        0.66       -3.43      3.43 o 
  15  15   8      245.70      246.33      8.94 o 
  16  15   8       50.78       41.51      5.50 o 
  17  15   8       72.55       70.89      6.42 o 
  18  15   8        9.94        4.74      5.04 o 
   0  16   8     1752.18     1689.56     27.57 o 
   1  16   8      119.94      116.81      4.89 o 
   2  16   8        0.05        4.76      2.67 o 
   3  16   8       18.91       16.86      3.16 o 
   4  16   8      144.97      134.95      5.64 o 
   5  16   8       63.09       78.84      4.00 o 
   6  16   8       57.60       67.39      3.59 o 
   7  16   8       16.81       14.38      2.63 o 
   8  16   8       36.18       25.54      3.07 o 
   9  16   8        2.64        0.07      2.49 o 
  10  16   8       18.52       18.84      3.38 o 
  11  16   8        6.73        7.05      3.16 o 
  12  16   8       56.08       54.49      4.46 o 
  13  16   8       16.92       21.53      3.90 o 
  14  16   8      299.00      314.29      9.04 o 
  15  16   8      267.95      289.79      9.68 o 
  16  16   8       39.22       30.42      4.97 o 
  17  16   8       40.41       33.68      4.90 o 
  18  16   8       20.40       12.38      5.30 o 
   1  17   8        6.68        5.27      2.59 o 
   2  17   8       19.87       21.90      4.20 o 
   3  17   8      143.91      158.32      5.76 o 
   4  17   8       56.40       72.66      3.90 o 
   5  17   8      375.96      393.11      7.35 o 
   6  17   8        0.01        2.48      2.43 o 
   7  17   8      199.15      213.19      5.99 o 
   8  17   8       94.49       93.31      5.61 o 
   9  17   8       74.87       68.24      4.28 o 
  10  17   8       59.13       74.88      4.48 o 
  11  17   8       82.89       84.26      4.98 o 
  12  17   8       44.91       41.50      4.35 o 
  13  17   8       83.91       95.82      5.61 o 
  14  17   8      126.84      139.47      6.71 o 
  15  17   8      154.55      156.98      8.46 o 
  16  17   8       24.56       27.59      5.41 o 
  17  17   8       54.23       47.11      5.72 o 
   0  18   8       50.93       46.79      5.69 o 
   1  18   8        3.94        4.27      2.78 o 
   2  18   8       20.97       19.56      3.21 o 
   3  18   8        0.99       -1.78      2.79 o 
   4  18   8      100.68      105.77      5.58 o 
   5  18   8        7.45        5.81      2.64 o 
   6  18   8        7.52        8.76      2.77 o 
   7  18   8      229.68      253.03      6.87 o 
   8  18   8      125.07      128.79      5.51 o 
   9  18   8      146.38      154.24      6.12 o 
  10  18   8       41.27       37.85      3.96 o 
  11  18   8       95.87       87.59      5.08 o 
  12  18   8      871.59      903.98     13.27 o 
  13  18   8       29.36       21.12      4.16 o 
  14  18   8      367.68      410.97     12.60 o 
  15  18   8      200.55      200.98      9.25 o 
  16  18   8       64.76       75.14      6.80 o 
   1  19   8        1.93        3.00      2.96 o 
   2  19   8      267.57      291.43      7.93 o 
   3  19   8        0.82       -1.27      3.04 o 
   4  19   8      433.13      432.05     11.17 o 
   5  19   8      203.23      217.06      6.47 o 
   6  19   8        3.23        8.60      2.95 o 
   7  19   8       25.77       22.92      3.47 o 
   8  19   8       14.66       16.69      3.46 o 
   9  19   8      201.93      205.78      7.15 o 
  10  19   8        0.06       -0.75      3.21 o 
  11  19   8      584.97      591.88     10.60 o 
  12  19   8      101.28      128.19      6.27 o 
  13  19   8        1.34        2.97      4.08 o 
  14  19   8      308.35      363.10     11.21 o 
  15  19   8       29.24       27.57      5.55 o 
   0  20   8       34.35       34.07      6.74 o 
   1  20   8      151.01      159.62      6.63 o 
   2  20   8       11.81        9.46      3.34 o 
   3  20   8       90.07       93.98      5.57 o 
   4  20   8       23.87       25.31      3.88 o 
   5  20   8        7.41        7.30      3.50 o 
   6  20   8       40.02       37.06      3.91 o 
   7  20   8       42.01       39.84      4.10 o 
   8  20   8      249.92      262.10      7.89 o 
   9  20   8        3.87        4.38      3.50 o 
  10  20   8     1017.54     1007.81     14.36 o 
  11  20   8       10.36        6.71      4.10 o 
  12  20   8      150.46      154.36      7.87 o 
  13  20   8        3.91        5.14      4.46 o 
  14  20   8      312.97      312.52     10.88 o 
   1  21   8       14.01       13.92      3.76 o 
   2  21   8       86.14       93.80      5.78 o 
   3  21   8       27.94       29.28      4.30 o 
   4  21   8       10.43        5.90      3.38 o 
   5  21   8        2.17       -0.78      3.16 o 
   6  21   8        4.84       -1.46      3.25 o 
   7  21   8     1182.75     1190.55     15.97 o 
   8  21   8       23.32       12.03      3.73 o 
   9  21   8      407.90      433.60     10.15 o 
  10  21   8        5.50        0.78      4.50 o 
  11  21   8      168.23      195.00      8.86 o 
  12  21   8       16.26       10.86      5.08 o 
  13  21   8       14.06       15.51      5.18 o 
   0  22   8      196.25      199.69     11.77 o 
   1  22   8       34.84       28.39      4.22 o 
   2  22   8       14.06       12.66      3.97 o 
   3  22   8       45.88       39.64      4.82 o 
   4  22   8       16.74        8.29      3.81 o 
   5  22   8      273.22      285.26      8.73 o 
   6  22   8       42.36       52.95      4.63 o 
   7  22   8       99.95      104.81      5.90 o 
   8  22   8        4.31       -4.21      4.21 o 
   9  22   8       85.01       89.86      8.18 o 
  10  22   8        0.56        1.68      4.54 o 
  11  22   8      180.73      180.09      8.72 o 
  12  22   8        4.82       -4.60      4.60 o 
   1  23   8      105.32      109.50      6.10 o 
   2  23   8       12.13        8.83      4.05 o 
   3  23   8      210.21      213.31      8.21 o 
   4  23   8       11.90       12.84      4.26 o 
   5  23   8       14.45        5.99      4.56 o 
   6  23   8       12.09       11.13      5.14 o 
   7  23   8      336.60      357.42     13.43 o 
   8  23   8       24.27       18.69      5.02 o 
   9  23   8      565.90      573.53     13.78 o 
  10  23   8        0.33        6.71      4.90 o 
   0  24   8      457.96      501.21     20.58 o 
   1  24   8      177.32      173.56      8.54 o 
   2  24   8       34.99       27.49      5.28 o 
   3  24   8       22.03       10.13      5.05 o 
   4  24   8       74.55       80.15      6.99 o 
   5  24   8      127.61      122.55      8.24 o 
   6  24   8      232.65      242.53     12.02 o 
   7  24   8        8.00        7.56      5.29 o 
   8  24   8       67.87       72.36      6.68 o 
   9  24   8       35.55       19.13      7.90 o 
   1  25   8       20.22       10.56      6.02 o 
   2  25   8       31.39       36.38      5.61 o 
   3  25   8      217.48      225.83     10.25 o 
   4  25   8       16.05       10.40      5.69 o 
   5  25   8       17.29       12.17      6.33 o 
   6  25   8        1.93       -4.96      4.96 o 
   0  26   8       24.86       25.24     10.85 o 
   1  26   8      155.31      165.57     10.62 o 
   2  26   8        9.45       10.73     12.03 o 
   1   1   9      261.53      251.04      6.61 o 
   2   1   9      926.31      909.25     12.89 o 
   3   1   9      269.26      244.12      5.45 o 
   4   1   9        0.00       -0.36      1.50 o 
   5   1   9        6.28        3.96      1.91 o 
   6   1   9        3.21        6.58      1.80 o 
   7   1   9     5955.41     5414.04     36.29 o 
   8   1   9      377.92      356.90      5.39 o 
   9   1   9      447.01      395.94      5.99 o 
  10   1   9      120.43      125.39      3.85 o 
  11   1   9        3.82       -0.73      1.66 o 
  12   1   9      108.40      105.75      3.59 o 
  13   1   9      886.41      854.81      9.44 o 
  14   1   9      178.56      194.06      6.79 o 
  15   1   9      302.52      337.70      7.55 o 
  16   1   9      102.25      104.40      4.92 o 
  17   1   9     1445.59     1501.37     17.08 o 
  18   1   9      917.68      946.72     13.79 o 
  19   1   9      271.48      274.11      8.36 o 
  20   1   9       79.60       81.78      5.76 o 
  21   1   9      221.17      229.46      9.72 o 
  22   1   9        1.60        3.12      4.48 o 
   0   2   9     7798.51     7691.96     78.04 o 
   1   2   9       27.54       13.74      1.67 o 
   2   2   9     1001.25     1000.84     10.30 o 
   3   2   9     1413.42     1315.95     12.09 o 
   4   2   9      621.94      647.61      7.67 o 
   5   2   9        4.58        9.26      1.84 o 
   6   2   9      900.13      949.66      8.96 o 
   7   2   9       72.96       77.47      2.97 o 
   8   2   9     2108.69     1872.56     14.97 o 
   9   2   9      439.66      426.81      5.79 o 
  10   2   9     2267.81     1952.73     15.17 o 
  11   2   9        6.13        5.80      1.90 o 
  12   2   9       38.68       49.30      3.01 o 
  13   2   9      136.38      121.33      4.44 o 
  14   2   9       20.83       16.93      2.58 o 
  15   2   9       23.61       16.29      2.77 o 
  16   2   9        4.17        3.68      3.04 o 
  17   2   9        0.32        1.57      3.01 o 
  18   2   9       95.94       90.03      5.31 o 
  19   2   9       36.39       26.71      4.20 o 
  20   2   9      599.18      646.79     13.47 o 
  21   2   9       59.83       56.05      6.22 o 
  22   2   9      181.90      203.29     11.23 o 
   1   3   9     4862.97     4717.15     35.44 o 
   2   3   9        0.01        0.71      1.52 o 
   3   3   9     2315.35     2323.08     18.73 o 
   4   3   9      189.75      206.98      4.34 o 
   5   3   9      148.50      143.73      3.50 o 
   6   3   9        0.90        2.04      1.58 o 
   7   3   9       53.03       85.30      3.06 o 
   8   3   9       92.74       91.91      3.14 o 
   9   3   9     1105.08      969.81      9.63 o 
  10   3   9        1.01        2.78      1.77 o 
  11   3   9      289.23      282.50      5.38 o 
  12   3   9        6.98        5.07      2.09 o 
  13   3   9       12.80        9.35      2.47 o 
  14   3   9      488.02      485.86      7.86 o 
  15   3   9       21.38       28.37      3.39 o 
  16   3   9       87.47       96.80      5.51 o 
  17   3   9      701.71      691.61     12.22 o 
  18   3   9       70.02       72.32      5.26 o 
  19   3   9      398.88      399.80     10.76 o 
  20   3   9      175.59      176.42     10.08 o 
  21   3   9        3.01        1.72      5.07 o 
  22   3   9       10.06       18.57      5.94 o 
   0   4   9       14.12       12.77      2.52 o 
   1   4   9     4210.00     4113.14     31.42 o 
   2   4   9     3540.58     3238.38     24.62 o 
   3   4   9       52.94       56.81      2.11 o 
   4   4   9     3262.00     2955.03     22.17 o 
   5   4   9     2273.41     2144.89     16.86 o 
   6   4   9      243.42      161.82      3.84 o 
   7   4   9       33.62       29.79      2.24 o 
   8   4   9       12.38       29.71      2.30 o 
   9   4   9       34.06       25.23      2.25 o 
  10   4   9      163.87      177.05      5.03 o 
  11   4   9      126.04      116.04      4.39 o 
  12   4   9       24.69       17.21      2.52 o 
  13   4   9        8.09        2.67      2.33 o 
  14   4   9        7.54       10.10      2.72 o 
  15   4   9      188.68      188.51      6.02 o 
  16   4   9        1.55        5.44      3.42 o 
  17   4   9       30.41       31.93      4.30 o 
  18   4   9        4.04        0.77      3.73 o 
  19   4   9       59.24       60.95      5.97 o 
  20   4   9        9.75        9.49      4.90 o 
  21   4   9       87.51       86.83      7.34 o 
   1   5   9      154.08      181.00      3.79 o 
   2   5   9      269.74      251.41      4.41 o 
   3   5   9     1158.48     1180.91     12.17 o 
   4   5   9     3034.52     3051.67     23.78 o 
   5   5   9     4075.89     3684.65     26.34 o 
   6   5   9     1145.52     1183.23     10.81 o 
   7   5   9       47.44       22.88      2.13 o 
   8   5   9      337.79      300.61      5.36 o 
   9   5   9       61.22       71.57      3.32 o 
  10   5   9      167.87      162.93      4.46 o 
  11   5   9       23.71       25.01      2.61 o 
  12   5   9       80.23       90.20      4.02 o 
  13   5   9        6.32        2.53      2.35 o 
  14   5   9      134.61      130.37      4.95 o 
  15   5   9      111.73      126.68      5.28 o 
  16   5   9       26.54       22.94      4.42 o 
  17   5   9      782.74      818.71     14.30 o 
  18   5   9      148.84      141.19      7.20 o 
  19   5   9       48.53       48.82      6.75 o 
  20   5   9       60.97       47.76      6.72 o 
  21   5   9       58.62       47.99      7.41 o 
   0   6   9       56.88       60.99      3.12 o 
   1   6   9      134.83      116.80      3.24 o 
   2   6   9      327.43      355.49      5.26 o 
   3   6   9      289.76      296.50      8.61 o 
   4   6   9       92.94      134.71      4.29 o 
   5   6   9     4528.05     4175.13     31.46 o 
   6   6   9     1362.01     1492.27     14.11 o 
   7   6   9       32.81       42.96      3.21 o 
   8   6   9     1676.69     1582.15     14.33 o 
   9   6   9      675.32      689.07      8.40 o 
  10   6   9      183.74      140.96      4.62 o 
  11   6   9      633.90      632.38      9.34 o 
  12   6   9       81.05       87.76      4.12 o 
  13   6   9        3.37        8.53      2.72 o 
  14   6   9      432.25      425.34     10.43 o 
  15   6   9      353.63      359.28      8.01 o 
  16   6   9       27.53       32.14      3.89 o 
  17   6   9        5.89        0.78      4.13 o 
  18   6   9       37.97       33.45      4.82 o 
  19   6   9       43.00       38.18      5.92 o 
  20   6   9        6.06       -0.06      5.74 o 
  21   6   9      101.55      105.73      9.45 o 
   1   7   9      949.11      909.09      9.70 o 
   2   7   9      120.86      103.94      3.41 o 
   3   7   9     4516.66     4541.68     36.79 o 
   4   7   9       41.74       35.27      2.79 o 
   5   7   9     1229.17     1129.70     11.30 o 
   6   7   9      548.61      470.01      7.34 o 
   7   7   9     1766.84     1804.14     16.66 o 
   8   7   9       54.94       54.51      2.93 o 
   9   7   9       52.06       38.55      2.91 o 
  10   7   9      189.76      194.41      5.34 o 
  11   7   9       13.76       12.19      2.57 o 
  12   7   9      596.05      606.59      9.38 o 
  13   7   9     1097.59     1143.95     13.89 o 
  14   7   9        3.16        4.68      2.74 o 
  15   7   9        0.01       -2.56      2.74 o 
  16   7   9        7.00        4.73      3.15 o 
  17   7   9      236.86      247.80      9.10 o 
  18   7   9       21.20       23.56      4.78 o 
  19   7   9      710.64      699.49     20.18 o 
  20   7   9        0.72        6.46      5.94 o 
  21   7   9       15.64        8.73      6.64 o 
   0   8   9      893.66      781.68     16.28 o 
   1   8   9       21.00       29.17      2.49 o 
   2   8   9     3652.88     3412.57     29.06 o 
   3   8   9      849.43      808.26     10.39 o 
   4   8   9     1113.11     1046.64     12.37 o 
   5   8   9       17.99       23.93      2.54 o 
   6   8   9       21.50       15.93      2.54 o 
   7   8   9        0.33        1.10      1.69 o 
   8   8   9      124.44      104.47      3.39 o 
   9   8   9       48.30       55.21      3.53 o 
  10   8   9       32.17       34.80      3.07 o 
  11   8   9       18.67       17.27      2.77 o 
  12   8   9        5.99        8.97      2.80 o 
  13   8   9        8.35       11.20      2.91 o 
  14   8   9      114.61      132.12      5.56 o 
  15   8   9      121.28      123.84      5.37 o 
  16   8   9        5.65        7.39      3.26 o 
  17   8   9       36.92       49.35      6.50 o 
  18   8   9       34.19       28.43      5.83 o 
  19   8   9      359.15      372.12     13.42 o 
  20   8   9      131.20      136.69     10.31 o 
  21   8   9       14.99       19.73      6.94 o 
   1   9   9       39.81       37.56      2.53 o 
   2   9   9       55.06       62.89      3.65 o 
   3   9   9     4382.99     4239.09     35.42 o 
   4   9   9       14.17       13.53      2.54 o 
   5   9   9     2603.49     2492.56     22.65 o 
   6   9   9      193.41      198.46      5.52 o 
   7   9   9      424.54      404.30      7.24 o 
   8   9   9      212.16      177.15      5.27 o 
   9   9   9     1669.29     1615.26     15.85 o 
  10   9   9       31.10       26.54      2.64 o 
  11   9   9       48.47       51.89      3.93 o 
  12   9   9       58.19       54.07      3.84 o 
  13   9   9        0.11        0.65      2.63 o 
  14   9   9       16.29       15.85      3.28 o 
  15   9   9       28.39       33.48      3.87 o 
  16   9   9      152.88      166.21      6.94 o 
  17   9   9      384.58      379.53     10.72 o 
  18   9   9       23.44       25.28      5.74 o 
  19   9   9      178.97      181.21     10.83 o 
  20   9   9       14.69        9.15      6.17 o 
   0  10   9      503.24      435.39      9.81 o 
   1  10   9      116.08      106.45      3.89 o 
   2  10   9      320.20      324.17      7.25 o 
   3  10   9      908.43      884.60     10.70 o 
   4  10   9       85.98       64.87      3.51 o 
   5  10   9       16.79       14.62      2.81 o 
   6  10   9     1087.37     1101.41     13.66 o 
   7  10   9     1874.96     1710.85     18.72 o 
   8  10   9      264.39      280.84      6.00 o 
   9  10   9      639.57      640.07      8.97 o 
  10  10   9       28.37       36.33      3.02 o 
  11  10   9       24.38       24.22      2.90 o 
  12  10   9       17.73       16.46      3.18 o 
  13  10   9        4.28       -0.32      2.78 o 
  14  10   9      364.81      362.99     11.68 o 
  15  10   9       41.61       36.72      4.41 o 
  16  10   9     1199.14     1225.04     17.36 o 
  17  10   9      261.24      261.06     10.04 o 
  18  10   9       42.95       48.22      6.67 o 
  19  10   9       50.49       53.06      7.62 o 
  20  10   9      120.79      120.10      9.66 o 
   1  11   9       23.22       15.97      2.39 o 
   2  11   9       63.77       62.02      3.32 o 
   3  11   9      272.00      214.43      5.95 o 
   4  11   9       63.57       66.54      4.74 o 
   5  11   9        1.40       -0.74      2.39 o 
   6  11   9        8.45       12.28      2.94 o 
   7  11   9      415.92      428.78      9.20 o 
   8  11   9       14.20        7.11      2.26 o 
   9  11   9       22.74       27.12      2.61 o 
  10  11   9      313.60      315.30      7.27 o 
  11  11   9      162.26      162.45      5.54 o 
  12  11   9       94.38       99.08      4.96 o 
  13  11   9      605.56      635.19     12.17 o 
  14  11   9        2.61       -1.82      3.36 o 
  15  11   9       19.09       19.36      4.05 o 
  16  11   9      142.30      146.84      7.00 o 
  17  11   9      585.89      582.89     14.59 o 
  18  11   9      155.54      140.71      9.48 o 
  19  11   9       21.48       19.07      6.38 o 
  20  11   9       16.67       20.94     11.16 o 
   0  12   9     2907.05     2696.56     39.04 o 
   1  12   9     1419.39     1350.87     15.98 o 
   2  12   9       22.42       14.36      2.83 o 
   3  12   9        4.76        0.84      2.51 o 
   4  12   9      472.31      509.96      9.15 o 
   5  12   9        1.13        1.89      2.64 o 
   6  12   9       34.29       30.52      3.36 o 
   7  12   9        3.42        2.51      3.25 o 
   8  12   9      309.37      317.03      8.54 o 
   9  12   9       85.86       80.19      3.94 o 
  10  12   9       20.89       33.51      3.35 o 
  11  12   9       90.37      103.67      5.00 o 
  12  12   9      552.74      589.37     10.18 o 
  13  12   9       57.66       53.39      4.32 o 
  14  12   9        2.56       -3.64      3.64 o 
  15  12   9       63.15       72.25      5.62 o 
  16  12   9      505.91      519.03     13.14 o 
  17  12   9      126.65      133.41      7.74 o 
  18  12   9      157.37      147.84      9.83 o 
  19  12   9        9.17        3.99      5.93 o 
   1  13   9        4.35        5.28      2.23 o 
   2  13   9        4.89        4.11      2.82 o 
   3  13   9       16.81       25.02      3.67 o 
   4  13   9      935.52      948.37     21.65 o 
   5  13   9      717.09      685.92     13.23 o 
   6  13   9       61.91       79.62      5.01 o 
   7  13   9        1.80        8.17      3.18 o 
   8  13   9       40.41       33.53      3.36 o 
   9  13   9     1216.55     1155.44     14.25 o 
  10  13   9       81.99       70.31      4.21 o 
  11  13   9     2235.10     2237.64     24.12 o 
  12  13   9      375.54      370.65      8.86 o 
  13  13   9      154.33      141.13      6.13 o 
  14  13   9        6.07       -1.30      4.37 o 
  15  13   9      484.56      510.99     12.34 o 
  16  13   9       92.90       95.10      6.94 o 
  17  13   9       45.14       39.13      5.35 o 
  18  13   9       65.64       68.32      7.39 o 
  19  13   9      734.82      793.24     21.96 o 
   0  14   9      838.22      816.33     15.75 o 
   1  14   9      159.74      155.77      5.34 o 
   2  14   9       20.41       18.08      2.75 o 
   3  14   9       28.39       33.75      4.26 o 
   4  14   9        9.32        9.93      5.06 o 
   5  14   9       25.47       20.74      6.01 o 
   6  14   9      127.71      117.26      6.04 o 
   7  14   9        3.76        7.96      3.47 o 
   8  14   9      775.30      779.02     11.38 o 
   9  14   9      623.20      623.69      9.91 o 
  10  14   9       97.73       79.97      5.40 o 
  11  14   9      312.02      316.85     11.71 o 
  12  14   9      430.46      449.93      9.91 o 
  13  14   9        0.54        0.48      3.32 o 
  14  14   9      225.14      240.74      8.40 o 
  15  14   9      145.84      154.51      7.15 o 
  16  14   9       39.99       30.63      5.40 o 
  17  14   9        1.65        3.80      4.82 o 
  18  14   9      894.48      984.65     20.96 o 
   1  15   9      104.86      101.79      4.86 o 
   2  15   9      717.58      694.93     11.20 o 
   3  15   9      170.65      156.10      5.96 o 
   4  15   9      754.10      747.08     14.23 o 
   5  15   9        0.56       -0.52      3.47 o 
   6  15   9      404.24      377.61     10.33 o 
   7  15   9       33.26       45.94      4.01 o 
   8  15   9      278.79      274.66      6.48 o 
   9  15   9       94.42       85.36      4.62 o 
  10  15   9      768.09      820.71     12.84 o 
  11  15   9       53.73       50.95      4.47 o 
  12  15   9       24.72       18.60      4.75 o 
  13  15   9       69.45       75.34      5.42 o 
  14  15   9     1466.48     1474.61     19.89 o 
  15  15   9      299.90      306.13     10.22 o 
  16  15   9        1.06        6.36      5.07 o 
  17  15   9        0.66       -3.67      4.99 o 
   0  16   9      936.68      941.59     23.63 o 
   1  16   9       79.74       72.88      4.71 o 
   2  16   9       91.16       87.31      4.78 o 
   3  16   9      109.36      117.80      4.95 o 
   4  16   9      469.57      472.16      9.86 o 
   5  16   9       49.69       52.27      4.31 o 
   6  16   9       16.02       22.48      3.41 o 
   7  16   9        0.05        0.96      2.60 o 
   8  16   9      161.52      166.05      6.77 o 
   9  16   9        3.82        4.10      2.80 o 
  10  16   9      148.82      154.75      6.12 o 
  11  16   9      136.56      148.40      9.08 o 
  12  16   9       17.84       10.54      3.80 o 
  13  16   9      175.88      193.97      7.51 o 
  14  16   9      192.00      203.77      9.34 o 
  15  16   9       98.51      107.33      6.77 o 
  16  16   9      651.38      712.88     14.63 o 
  17  16   9        0.30        4.58      4.88 o 
   1  17   9       50.94       58.28      3.92 o 
   2  17   9       75.09       80.86      4.99 o 
   3  17   9      289.99      294.39      6.61 o 
   4  17   9      281.80      305.05      8.81 o 
   5  17   9       64.94       76.88      4.64 o 
   6  17   9        0.96        3.66      2.74 o 
   7  17   9      421.72      448.01      8.79 o 
   8  17   9      136.34      139.99      6.83 o 
   9  17   9     1688.73     1713.05     19.32 o 
  10  17   9       31.04       29.23      3.84 o 
  11  17   9     2087.19     2026.91     23.41 o 
  12  17   9      301.12      288.39      8.78 o 
  13  17   9      230.12      232.73      8.29 o 
  14  17   9       25.22       26.78      4.80 o 
  15  17   9       48.37       56.04      5.83 o 
  16  17   9       18.98       16.23      5.35 o 
   0  18   9      249.49      259.00     10.39 o 
   1  18   9       89.88      109.28      8.15 o 
   2  18   9      100.45      116.87      5.83 o 
   3  18   9       10.35        9.20      3.13 o 
   4  18   9      160.12      177.67      5.73 o 
   5  18   9        1.42       -0.57      2.53 o 
   6  18   9      236.60      258.82      7.05 o 
   7  18   9      136.66      156.51      5.62 o 
   8  18   9      116.16      131.73      5.32 o 
   9  18   9        2.54        0.34      3.00 o 
  10  18   9        2.71        1.00      3.42 o 
  11  18   9      481.82      490.46     10.39 o 
  12  18   9     1295.96     1319.91     18.90 o 
  13  18   9      212.59      219.42      8.84 o 
  14  18   9       37.92       38.43      5.25 o 
  15  18   9      151.14      172.23      8.22 o 
   1  19   9        8.18        7.83      3.17 o 
   2  19   9      502.24      522.97     11.67 o 
   3  19   9       45.85       50.05      4.37 o 
   4  19   9        0.60       -0.23      2.99 o 
   5  19   9        8.78        8.79      2.95 o 
   6  19   9       41.56       39.65      3.82 o 
   7  19   9      100.91      114.26      5.34 o 
   8  19   9      140.03      156.40      6.22 o 
   9  19   9        4.37        2.47      3.10 o 
  10  19   9       16.16        9.01      3.54 o 
  11  19   9      274.43      296.16      8.52 o 
  12  19   9       13.03       16.25      4.54 o 
  13  19   9     1142.35     1172.92     18.46 o 
  14  19   9       49.84       48.37      5.68 o 
   0  20   9      477.00      455.24     13.74 o 
   1  20   9      298.26      320.94      8.63 o 
   2  20   9       50.28       44.00      4.53 o 
   3  20   9       89.07       88.33      5.49 o 
   4  20   9      243.34      241.55      8.00 o 
   5  20   9       28.62       24.70      3.60 o 
   6  20   9      954.85     1007.11     13.88 o 
   7  20   9       72.25       73.55      4.80 o 
   8  20   9       63.75       64.89      4.95 o 
   9  20   9      173.07      191.65      7.76 o 
  10  20   9       99.23       92.97      6.14 o 
  11  20   9      211.41      213.13      8.61 o 
  12  20   9       89.10       90.04      6.35 o 
  13  20   9       18.12       20.08      5.28 o 
   1  21   9        2.06       -0.50      3.86 o 
   2  21   9      124.88      120.94      6.33 o 
   3  21   9        0.01        0.54      3.50 o 
   4  21   9      202.18      199.31     10.04 o 
   5  21   9       70.73       69.29      5.41 o 
   6  21   9       27.35       29.39      4.00 o 
   7  21   9        4.17        2.60      3.60 o 
   8  21   9        8.31       10.90      3.85 o 
   9  21   9      391.71      400.91     10.37 o 
  10  21   9       18.26       18.98      4.53 o 
  11  21   9       85.28       78.92      6.60 o 
  12  21   9      439.65      471.63     12.96 o 
   0  22   9      171.09      170.83     10.10 o 
   1  22   9       10.32        3.28      3.69 o 
   2  22   9      312.59      351.97     13.26 o 
   3  22   9       61.26       60.79      5.29 o 
   4  22   9       91.16       91.66      6.39 o 
   5  22   9       26.70       23.80      4.53 o 
   6  22   9      232.01      244.28      9.58 o 
   7  22   9        1.12        0.05      3.99 o 
   8  22   9       23.00       13.56      4.48 o 
   9  22   9       21.76       26.99      5.03 o 
  10  22   9       65.09       60.19      6.16 o 
  11  22   9       24.80       16.78      7.76 o 
   1  23   9       73.68       76.56      6.68 o 
   2  23   9       71.16       72.67      6.55 o 
   3  23   9      115.96      124.72      7.97 o 
   4  23   9       37.82       37.66      5.49 o 
   5  23   9        6.89        2.81      5.43 o 
   6  23   9      121.76      118.25      7.34 o 
   7  23   9       77.57       76.19      7.19 o 
   8  23   9       18.16       21.83      5.11 o 
   9  23   9      121.45      119.49      7.29 o 
   0  24   9        5.30        6.97      6.50 o 
   1  24   9       13.40       15.49      5.13 o 
   2  24   9      162.60      156.43      8.41 o 
   3  24   9       21.92       23.19      5.50 o 
   4  24   9       36.25       39.74      5.55 o 
   5  24   9      246.60      269.84     12.86 o 
   6  24   9       44.03       52.28      6.66 o 
   7  24   9        0.02       -2.41      6.39 o 
   1  25   9       45.71       34.22      5.63 o 
   2  25   9       81.37       78.07      8.00 o 
   3  25   9      222.70      251.00     10.39 o 
   0   0  10      788.84      601.73     14.20 o 
   1   0  10     4128.54     3495.31     39.13 o 
   2   0  10       82.40       66.16      4.11 o 
   3   0  10      315.24      331.93      7.95 o 
   4   0  10      468.29      514.12     11.43 o 
   5   0  10     1013.61      882.17     13.28 o 
   6   0  10      185.29      181.09      6.45 o 
   7   0  10     1693.38     1567.72     26.79 o 
   8   0  10       28.28       27.90      3.62 o 
   9   0  10      137.53      107.32      5.73 o 
  10   0  10      246.04      214.95      8.05 o 
  11   0  10      109.49       81.71      5.36 o 
  12   0  10        0.02       -3.35      3.35 o 
  13   0  10       54.95       52.06      5.12 o 
  14   0  10       44.42       35.80      6.49 o 
  15   0  10      108.86      108.96      8.55 o 
  16   0  10        7.74        2.89      5.60 o 
  17   0  10      201.36      213.03     10.96 o 
  18   0  10      202.43      201.95     11.94 o 
  19   0  10        4.08        7.35      6.60 o 
  20   0  10      147.24      152.09     12.87 o 
  21   0  10        1.73        6.73      7.79 o 
   1   1  10      159.88      176.13      3.95 o 
   2   1  10     7241.74     7034.39     49.62 o 
   3   1  10      101.51      115.49      3.95 o 
   4   1  10      279.75      237.05      5.21 o 
   5   1  10       24.79       29.48      2.45 o 
   6   1  10     1030.50      987.15     10.67 o 
   7   1  10      186.84      157.47      4.56 o 
   8   1  10      171.64      118.08      4.18 o 
   9   1  10      520.51      502.48      7.56 o 
  10   1  10        9.11        6.08      2.25 o 
  11   1  10       22.56       31.02      2.90 o 
  12   1  10       57.12       34.64      2.87 o 
  13   1  10        6.31        3.66      2.38 o 
  14   1  10       94.16      103.69      4.68 o 
  15   1  10       85.17       82.60      4.75 o 
  16   1  10       34.40       34.05      4.00 o 
  17   1  10      257.75      264.55      9.38 o 
  18   1  10       80.41       93.34      5.74 o 
  19   1  10        3.07        2.12      4.13 o 
  20   1  10       46.79       39.76      5.61 o 
  21   1  10       36.32       24.56      6.31 o 
   0   2  10        3.26        3.13      2.39 o 
   1   2  10      225.98      208.92      4.43 o 
   2   2  10      732.57      744.51      8.12 o 
   3   2  10     1033.78      936.73      9.48 o 
   4   2  10     2012.82     1912.50     16.75 o 
   5   2  10      208.90      206.20      4.90 o 
   6   2  10      133.39      119.91      4.37 o 
   7   2  10     1030.37      891.44     13.85 o 
   8   2  10      279.04      244.65      8.88 o 
   9   2  10      476.07      446.28      6.69 o 
  10   2  10      253.36      247.77      5.55 o 
  11   2  10      277.56      281.23      5.99 o 
  12   2  10       40.66       35.43      2.94 o 
  13   2  10        1.62        0.08      2.29 o 
  14   2  10        5.83       11.86      2.87 o 
  15   2  10      453.56      460.80      8.58 o 
  16   2  10       13.30       15.66      3.69 o 
  17   2  10      121.79      123.45      6.29 o 
  18   2  10        0.17       -1.70      3.69 o 
  19   2  10       19.03       12.19      4.57 o 
  20   2  10       49.26       46.91      5.83 o 
  21   2  10       30.92       29.56      5.68 o 
   1   3  10        4.49        0.62      1.68 o 
   2   3  10     3028.62     2765.43     22.02 o 
   3   3  10      621.90      564.72      7.45 o 
   4   3  10     1188.05     1069.15     11.05 o 
   5   3  10      393.78      444.13      6.69 o 
   6   3  10       81.57      118.24      3.76 o 
   7   3  10     1003.36     1024.73     10.24 o 
   8   3  10       24.31       32.26      2.39 o 
   9   3  10     2037.18     1935.06     16.35 o 
  10   3  10      381.10      380.67      6.30 o 
  11   3  10      928.31      914.48     10.21 o 
  12   3  10        0.04       -1.72      2.21 o 
  13   3  10        1.83        2.71      2.55 o 
  14   3  10      712.70      708.41     10.08 o 
  15   3  10       30.54       37.55      3.85 o 
  16   3  10        7.75        4.45      3.50 o 
  17   3  10       42.71       41.16      4.64 o 
  18   3  10        6.08       11.04      4.14 o 
  19   3  10        2.30        3.11      4.46 o 
  20   3  10        1.15        1.57      4.64 o 
  21   3  10      101.78      101.21      7.72 o 
   0   4  10      365.58      400.80      8.82 o 
   1   4  10      919.04      784.79      9.17 o 
   2   4  10      304.75      286.06      5.33 o 
   3   4  10        2.14       -1.58      1.58 o 
   4   4  10      332.09      260.81      5.08 o 
   5   4  10      183.95      121.61      3.38 o 
   6   4  10      182.99      153.62      4.09 o 
   7   4  10     1377.55     1251.05     15.16 o 
   8   4  10      459.91      430.68      6.36 o 
   9   4  10        8.08        0.10      1.86 o 
  10   4  10       23.28       29.88      2.65 o 
  11   4  10      400.36      405.12      6.70 o 
  12   4  10        1.53        1.44      2.27 o 
  13   4  10        0.17       -1.43      2.38 o 
  14   4  10      163.53      180.57      5.71 o 
  15   4  10      674.93      676.71     10.54 o 
  16   4  10       62.88       68.53      5.01 o 
  17   4  10       51.65       40.06      5.10 o 
  18   4  10        1.28        1.84      3.82 o 
  19   4  10        3.93       -0.88      4.57 o 
  20   4  10        0.47       -4.77      4.98 o 
  21   4  10        7.49        3.18      5.26 o 
   1   5  10      823.77      743.67      8.83 o 
   2   5  10      340.20      402.22      6.21 o 
   3   5  10      168.02      172.22      3.81 o 
   4   5  10     1190.17      992.48      9.83 o 
   5   5  10      715.88      622.32      7.50 o 
   6   5  10      587.19      598.33      7.60 o 
   7   5  10      308.26      300.35      5.89 o 
   8   5  10      930.53      851.43      9.48 o 
   9   5  10       12.50       12.20      2.17 o 
  10   5  10       19.22       21.09      2.52 o 
  11   5  10      320.04      323.85      6.74 o 
  12   5  10     1182.91     1190.21     13.34 o 
  13   5  10      791.43      847.24     10.47 o 
  14   5  10      165.53      178.76      5.92 o 
  15   5  10      208.28      233.51      7.47 o 
  16   5  10       13.34       10.18      3.47 o 
  17   5  10      677.27      703.19     12.99 o 
  18   5  10        6.82        0.19      3.98 o 
  19   5  10        5.47        3.82      4.56 o 
  20   5  10      420.17      430.43     14.07 o 
   0   6  10     1617.42     1681.17     24.50 o 
   1   6  10       80.37       79.21      3.11 o 
   2   6  10      814.05      801.47      9.02 o 
   3   6  10     1138.21     1055.58     11.70 o 
   4   6  10      122.12      121.33      3.59 o 
   5   6  10      773.80      697.73      8.01 o 
   6   6  10       30.89       39.80      3.02 o 
   7   6  10      648.17      559.09      8.23 o 
   8   6  10       80.24       64.45      3.18 o 
   9   6  10      296.40      288.12      5.98 o 
  10   6  10       40.15       31.59      2.86 o 
  11   6  10        0.01        1.84      2.32 o 
  12   6  10      775.76      746.00     10.82 o 
  13   6  10      339.86      310.39      7.33 o 
  14   6  10       57.72       55.58      3.99 o 
  15   6  10      164.58      152.23      5.98 o 
  16   6  10      265.14      277.37      8.05 o 
  17   6  10      164.52      194.14      7.92 o 
  18   6  10      117.03      118.18      7.22 o 
  19   6  10       35.74       29.39      5.73 o 
  20   6  10      197.98      176.94     10.98 o 
   1   7  10       50.15       47.86      3.08 o 
   2   7  10     5173.66     4744.40     37.94 o 
   3   7  10      389.17      370.32      6.89 o 
   4   7  10      881.29      738.82     11.22 o 
   5   7  10      368.89      316.79      5.72 o 
   6   7  10     3019.83     2653.75     24.54 o 
   7   7  10      289.25      235.48      4.94 o 
   8   7  10       38.06       43.22      2.78 o 
   9   7  10      143.39      151.06      4.81 o 
  10   7  10       10.80        7.97      2.49 o 
  11   7  10        2.12        0.56      2.40 o 
  12   7  10      290.25      329.76      7.37 o 
  13   7  10      120.23      119.93      5.31 o 
  14   7  10      106.84      110.74      5.41 o 
  15   7  10        0.86       -2.73      2.87 o 
  16   7  10        0.36       -1.27      3.32 o 
  17   7  10        1.84        5.21      4.08 o 
  18   7  10        1.89       -3.17      4.42 o 
  19   7  10      114.83      120.06      8.69 o 
  20   7  10      252.93      253.05     13.10 o 
   0   8  10      338.43      332.54      6.95 o 
   1   8  10       14.38        7.99      1.79 o 
   2   8  10       31.74       26.58      2.43 o 
   3   8  10      888.84      777.83     10.56 o 
   4   8  10        3.69        2.94      2.31 o 
   5   8  10        3.21       14.79      2.42 o 
   6   8  10       53.11       60.68      3.41 o 
   7   8  10      314.12      311.40      6.19 o 
   8   8  10      659.05      656.58     10.18 o 
   9   8  10       96.22       94.54      4.05 o 
  10   8  10        0.03        0.03      2.35 o 
  11   8  10       39.18       37.04      3.45 o 
  12   8  10       12.41        5.04      2.70 o 
  13   8  10       84.18       82.86      4.67 o 
  14   8  10       45.08       39.81      3.97 o 
  15   8  10      449.88      442.59      8.85 o 
  16   8  10       28.25       24.65      4.00 o 
  17   8  10        6.60        4.70      3.88 o 
  18   8  10       46.30       41.42      6.97 o 
  19   8  10       25.95       34.10      6.45 o 
  20   8  10      205.07      223.45     11.30 o 
   1   9  10       66.06       62.82      3.18 o 
   2   9  10       14.95        5.57      2.30 o 
   3   9  10        1.51       -1.49      2.25 o 
   4   9  10        4.43       -2.15      2.15 o 
   5   9  10      513.80      481.34      8.29 o 
   6   9  10     1436.58     1456.35     14.41 o 
   7   9  10      954.81      894.94     15.60 o 
   8   9  10       64.00       66.86      3.39 o 
   9   9  10       72.40       75.71      4.71 o 
  10   9  10      472.39      475.72      8.67 o 
  11   9  10      152.12      183.00      6.61 o 
  12   9  10      279.99      299.77      7.76 o 
  13   9  10     1159.13     1230.64     17.48 o 
  14   9  10      652.00      681.56     13.04 o 
  15   9  10       21.42       21.14      4.32 o 
  16   9  10       62.76       71.73      5.51 o 
  17   9  10       72.88       71.20      6.27 o 
  18   9  10      208.92      234.03     11.55 o 
  19   9  10        9.51        3.24      5.58 o 
   0  10  10      251.36      248.46      8.68 o 
   1  10  10       49.37       58.06      3.38 o 
   2  10  10        1.34        4.76      2.49 o 
   3  10  10      179.18      175.99      5.82 o 
   4  10  10        7.63        1.14      2.32 o 
   5  10  10      199.21      224.10      9.17 o 
   6  10  10        1.15       -0.54      2.77 o 
   7  10  10     1192.21     1159.63     13.82 o 
   8  10  10       22.70       14.99      2.53 o 
   9  10  10     1093.49     1139.44     14.31 o 
  10  10  10      122.66      125.78      5.58 o 
  11  10  10        0.49        0.72      2.68 o 
  12  10  10      173.32      200.63      8.27 o 
  13  10  10       85.72       76.96      4.73 o 
  14  10  10       88.31       84.96      5.58 o 
  15  10  10      419.18      437.98     11.38 o 
  16  10  10        0.44       -2.21      3.95 o 
  17  10  10      126.42      138.54      8.97 o 
  18  10  10        7.12        1.21      5.31 o 
  19  10  10       46.42       60.62      7.83 o 
   1  11  10       14.57       18.48      2.35 o 
   2  11  10     1001.04      950.10     12.40 o 
   3  11  10        7.55        1.71      2.64 o 
   4  11  10        2.94        3.19      2.69 o 
   5  11  10      209.40      196.18      6.71 o 
   6  11  10      393.78      339.29      7.96 o 
   7  11  10      197.90      203.08      6.73 o 
   8  11  10       19.39       18.15      3.74 o 
   9  11  10      165.78      173.57      4.90 o 
  10  11  10      287.66      340.17      7.59 o 
  11  11  10      238.76      224.33      6.93 o 
  12  11  10       10.35       10.18      3.60 o 
  13  11  10      616.56      662.82     15.31 o 
  14  11  10       46.32       45.62      4.98 o 
  15  11  10       57.65       56.80      5.51 o 
  16  11  10        0.16       -0.40      4.33 o 
  17  11  10       17.84       15.48      5.02 o 
  18  11  10        0.72       -5.35      5.35 o 
  19  11  10        2.15        0.23      6.43 o 
   0  12  10     3458.29     3350.46     58.11 o 
   1  12  10      134.41      131.69      4.96 o 
   2  12  10      144.72      155.67      5.58 o 
   3  12  10      854.89      799.11     11.55 o 
   4  12  10      120.37      105.50      4.95 o 
   5  12  10        4.24        2.16      2.97 o 
   6  12  10       61.56       60.42      4.36 o 
   7  12  10     1732.94     1691.39     20.17 o 
   8  12  10      378.24      391.46      8.81 o 
   9  12  10       58.86       84.61      4.43 o 
  10  12  10       75.55       63.96      4.00 o 
  11  12  10      738.01      721.10     12.75 o 
  12  12  10      130.45      149.52      6.86 o 
  13  12  10       29.88       28.70      4.54 o 
  14  12  10      214.77      212.75      8.41 o 
  15  12  10      310.47      321.02     15.50 o 
  16  12  10        7.78        7.68      4.87 o 
  17  12  10       34.40       38.23      7.67 o 
  18  12  10      173.62      212.35     11.77 o 
   1  13  10       17.98       24.69      3.21 o 
   2  13  10      310.15      285.67      8.37 o 
   3  13  10       63.78       72.82      5.11 o 
   4  13  10       48.58       45.37      4.41 o 
   5  13  10      103.06       94.88      6.85 o 
   6  13  10      396.54      414.87     11.70 o 
   7  13  10      950.05      952.20     16.12 o 
   8  13  10      539.08      550.72     10.68 o 
   9  13  10        4.66       13.02      2.73 o 
  10  13  10      191.87      215.99      6.23 o 
  11  13  10       19.61       16.57      3.27 o 
  12  13  10        1.27        0.01      3.39 o 
  13  13  10        0.08       -1.44      3.67 o 
  14  13  10      180.76      176.52      9.75 o 
  15  13  10      230.21      231.15      9.52 o 
  16  13  10       89.79       90.88     11.42 o 
  17  13  10      293.50      317.11     13.50 o 
  18  13  10       68.26       74.95      8.57 o 
   0  14  10      427.39      434.96     10.99 o 
   1  14  10       66.00       59.58      4.03 o 
   2  14  10       12.29        9.79      3.46 o 
   3  14  10      321.68      327.95      9.86 o 
   4  14  10       60.25       60.28      4.96 o 
   5  14  10        4.42        0.05      3.52 o 
   6  14  10       64.81       78.13      5.31 o 
   7  14  10      549.13      598.23     13.72 o 
   8  14  10       91.46       97.67      5.32 o 
   9  14  10     1343.27     1315.98     15.83 o 
  10  14  10       22.87       23.00      4.15 o 
  11  14  10       53.46       63.42      4.55 o 
  12  14  10       19.28       22.98      3.83 o 
  13  14  10        1.66        0.21      3.75 o 
  14  14  10        6.43        7.47      4.24 o 
  15  14  10        1.22       -3.41      4.75 o 
  16  14  10       60.81       46.71      6.58 o 
  17  14  10      194.58      221.41     11.01 o 
   1  15  10        0.79        1.45      2.68 o 
   2  15  10        5.24        7.76      2.98 o 
   3  15  10      111.37      126.33      7.07 o 
   4  15  10        2.35        6.83      3.86 o 
   5  15  10       17.42       13.86      4.12 o 
   6  15  10      484.36      536.80     11.94 o 
   7  15  10       84.12       83.65      5.92 o 
   8  15  10      191.80      209.60      6.54 o 
   9  15  10      444.75      436.01     12.49 o 
  10  15  10     1264.96     1276.99     16.83 o 
  11  15  10      314.59      307.76      9.84 o 
  12  15  10      342.46      348.64      9.47 o 
  13  15  10       14.70       10.95      3.96 o 
  14  15  10      722.84      758.66     17.50 o 
  15  15  10      142.47      166.55     10.82 o 
  16  15  10      830.91      863.39     18.59 o 
   0  16  10      152.46      167.30      8.08 o 
   1  16  10      261.21      252.38      6.49 o 
   2  16  10      181.79      168.35      6.47 o 
   3  16  10      183.98      207.58      7.24 o 
   4  16  10       64.38       68.93      6.04 o 
   5  16  10        5.51        1.13      4.20 o 
   6  16  10      401.67      421.06     11.37 o 
   7  16  10       31.18       31.17      3.84 o 
   8  16  10       88.72      102.20      5.40 o 
   9  16  10       19.33       21.45      5.05 o 
  10  16  10      151.74      164.55      6.41 o 
  11  16  10        0.14       -1.08      3.26 o 
  12  16  10       13.13        9.75      3.79 o 
  13  16  10      126.02      135.07      6.74 o 
  14  16  10       30.60       29.98      5.67 o 
  15  16  10      184.46      202.61     10.19 o 
  16  16  10      311.64      352.04     11.87 o 
   1  17  10        5.65        8.19      2.88 o 
   2  17  10      619.87      611.69     14.07 o 
   3  17  10       12.14        9.63      3.54 o 
   4  17  10      352.60      369.87      9.69 o 
   5  17  10      315.23      304.67      9.14 o 
   6  17  10      226.05      208.19      6.97 o 
   7  17  10        0.16       -1.02      2.70 o 
   8  17  10       32.25       48.36      4.07 o 
   9  17  10       77.32       87.52      4.74 o 
  10  17  10      219.97      236.65      7.18 o 
  11  17  10       99.38      101.88      5.60 o 
  12  17  10      112.70      112.16      6.47 o 
  13  17  10       49.10       40.96      5.20 o 
  14  17  10        7.94       11.77      4.45 o 
  15  17  10       11.73       10.00      5.14 o 
   0  18  10        0.07       -0.80      3.98 o 
   1  18  10        3.08        0.30      2.91 o 
   2  18  10      323.71      351.64      8.47 o 
   3  18  10      159.50      168.63      6.16 o 
   4  18  10      214.95      221.70      8.35 o 
   5  18  10      289.31      296.35     12.63 o 
   6  18  10        3.97        7.86      3.08 o 
   7  18  10        7.85       10.86      3.79 o 
   8  18  10       27.37       27.09      3.40 o 
   9  18  10       63.58       62.78      4.67 o 
  10  18  10       31.88       27.39      3.93 o 
  11  18  10      375.51      381.27      9.40 o 
  12  18  10       86.20       87.96      7.17 o 
  13  18  10        0.08        5.18      4.26 o 
  14  18  10       42.94       32.47      5.20 o 
   1  19  10      163.69      174.93      6.63 o 
   2  19  10      130.02      120.77      5.88 o 
   3  19  10      140.26      148.31      6.31 o 
   4  19  10        0.00       -1.49      3.08 o 
   5  19  10      148.48      143.04      5.80 o 
   6  19  10        0.29       -2.61      2.83 o 
   7  19  10       47.47       49.28      3.90 o 
   8  19  10        0.01       -2.90      2.90 o 
   9  19  10      116.63      122.98      5.82 o 
  10  19  10        1.27        4.23      3.45 o 
  11  19  10       29.33       27.79      4.65 o 
  12  19  10       35.40       35.96      5.08 o 
  13  19  10      225.20      228.52      9.06 o 
   0  20  10      602.06      698.19     23.33 o 
   1  20  10     1082.48     1114.32     15.46 o 
   2  20  10      216.50      239.10      8.08 o 
   3  20  10        8.36       -0.17      3.44 o 
   4  20  10       87.00      107.23      7.49 o 
   5  20  10      296.28      320.71      9.26 o 
   6  20  10        8.98       10.28      3.28 o 
   7  20  10        2.33        0.82      3.11 o 
   8  20  10        1.26        1.17      3.30 o 
   9  20  10       26.53       23.41      4.35 o 
  10  20  10       26.56       23.46      4.53 o 
  11  20  10      118.08      105.37      6.68 o 
  12  20  10        3.89       -0.38      4.32 o 
   1  21  10      109.13      110.18      5.86 o 
   2  21  10        1.85        2.88      3.63 o 
   3  21  10      449.90      447.26     10.59 o 
   4  21  10       22.43       20.16      4.41 o 
   5  21  10        0.54        1.45      3.99 o 
   6  21  10      111.83      119.68      6.91 o 
   7  21  10       39.05       34.44      4.83 o 
   8  21  10        9.39        0.06      3.75 o 
   9  21  10       26.70       31.13      4.71 o 
  10  21  10       48.12       45.57      5.86 o 
   0  22  10       53.26       75.01      8.88 o 
   1  22  10       30.57       26.97      5.24 o 
   2  22  10      201.50      219.33      9.46 o 
   3  22  10       37.84       41.55      5.78 o 
   4  22  10       73.47       85.69      6.97 o 
   5  22  10      430.59      430.23     12.30 o 
   6  22  10      139.22      147.00      8.21 o 
   7  22  10       39.27       47.86      6.39 o 
   8  22  10       56.92       51.98      5.35 o 
   9  22  10       85.73      101.02      6.47 o 
   1  23  10      126.78      113.78      7.47 o 
   2  23  10        0.07        2.55      4.60 o 
   3  23  10       59.90       37.39      5.93 o 
   4  23  10        1.09        3.07      4.92 o 
   5  23  10       27.95       24.66      5.34 o 
   6  23  10       19.21       18.44      5.22 o 
   7  23  10        8.64        2.21      4.82 o 
   0  24  10       34.60       40.12     11.08 o 
   1  24  10        6.30        3.82      4.76 o 
   2  24  10      127.24      139.71      8.27 o 
   3  24  10       13.89       19.45      5.38 o 
   4  24  10       33.53       59.93     17.89 o 
   1   1  11        0.45       -1.68      1.68 o 
   2   1  11      879.76      850.30     10.16 o 
   3   1  11      262.40      269.16      5.30 o 
   4   1  11     1257.14     1186.26     12.14 o 
   5   1  11      222.61      207.03      5.18 o 
   6   1  11      371.66      367.05      6.38 o 
   7   1  11      160.41      133.35      4.32 o 
   8   1  11        1.33        3.15      2.11 o 
   9   1  11        0.10        1.86      2.18 o 
  10   1  11     1009.42      971.51     11.65 o 
  11   1  11        7.84        1.14      2.51 o 
  12   1  11      109.57      101.25      4.67 o 
  13   1  11      171.20      157.34      5.83 o 
  14   1  11      135.74      124.10      5.99 o 
  15   1  11       52.26       47.18      5.18 o 
  16   1  11      129.88      129.64      7.08 o 
  17   1  11       16.50       12.56      4.41 o 
  18   1  11      179.24      186.33      9.78 o 
  19   1  11      117.71      111.51      8.50 o 
  20   1  11        2.14       -5.15      5.15 o 
   0   2  11      746.97      800.09     12.34 o 
   1   2  11      517.64      444.25      6.63 o 
   2   2  11      183.09      131.34      4.11 o 
   3   2  11       30.31       31.11      2.54 o 
   4   2  11      264.17      232.36      5.31 o 
   5   2  11      354.05      341.93      6.21 o 
   6   2  11       53.77       46.35      3.03 o 
   7   2  11      305.23      314.65      6.35 o 
   8   2  11      574.62      543.62      8.71 o 
   9   2  11      328.44      305.46      6.73 o 
  10   2  11     1061.74      991.75     11.77 o 
  11   2  11      105.30      121.52      4.82 o 
  12   2  11       48.82       38.52      3.52 o 
  13   2  11        4.93        7.30      3.14 o 
  14   2  11      513.61      522.61     10.27 o 
  15   2  11       89.28       99.50      5.73 o 
  16   2  11      500.90      525.00     11.33 o 
  17   2  11       13.12       14.97      4.43 o 
  18   2  11        0.00       -3.03      5.03 o 
  19   2  11        7.23       14.44      5.79 o 
  20   2  11      191.95      193.83     10.64 o 
   1   3  11     1171.81     1038.61     11.56 o 
   2   3  11      797.88      758.87      9.01 o 
   3   3  11        1.33       -1.79      1.79 o 
   4   3  11       88.97       89.68      3.63 o 
   5   3  11      226.67      239.79      5.02 o 
   6   3  11      238.27      215.80      5.58 o 
   7   3  11      729.93      693.72      9.36 o 
   8   3  11       56.12       65.50      3.61 o 
   9   3  11        5.48       15.36      2.65 o 
  10   3  11       55.78       47.05      3.70 o 
  11   3  11      553.90      535.92      8.94 o 
  12   3  11       36.82       29.95      3.06 o 
  13   3  11      490.56      502.51      8.91 o 
  14   3  11        2.35        4.03      2.96 o 
  15   3  11      151.74      156.14      5.90 o 
  16   3  11      119.49      112.92      6.01 o 
  17   3  11        0.41       -2.49      3.74 o 
  18   3  11       94.12      107.93      6.73 o 
  19   3  11       34.38       21.97      6.28 o 
  20   3  11        1.17        7.17      6.57 o 
   0   4  11     3700.72     3675.26     42.06 o 
   1   4  11      494.72      422.25      6.82 o 
   2   4  11      228.96      203.43      5.12 o 
   3   4  11     1007.07      998.23     10.84 o 
   4   4  11     3423.55     3142.31     25.42 o 
   5   4  11      210.04      219.60      5.26 o 
   6   4  11      365.49      329.54      6.96 o 
   7   4  11       13.64       13.32      2.26 o 
   8   4  11      638.04      581.74      8.24 o 
   9   4  11      458.89      457.10      6.84 o 
  10   4  11      426.92      477.32      7.81 o 
  11   4  11      343.83      335.98      6.78 o 
  12   4  11        0.55       -1.93      2.60 o 
  13   4  11      235.45      240.31      6.79 o 
  14   4  11      544.87      568.11     10.58 o 
  15   4  11       17.42       16.22      3.51 o 
  16   4  11       12.85        2.08      3.51 o 
  17   4  11      251.30      238.59      8.52 o 
  18   4  11       16.29       10.34      4.79 o 
  19   4  11      200.15      213.76     10.49 o 
  20   4  11      336.63      336.78     12.83 o 
   1   5  11      191.77      163.36      4.66 o 
   2   5  11      288.92      272.36      5.68 o 
   3   5  11      133.19       95.90      3.84 o 
   4   5  11     1759.34     1707.41     15.84 o 
   5   5  11      809.32      768.59     10.25 o 
   6   5  11      442.82      418.91      6.94 o 
   7   5  11      590.97      580.03      7.88 o 
   8   5  11      277.01      251.52      5.35 o 
   9   5  11      104.04       98.60      3.89 o 
  10   5  11        0.00        0.15      2.17 o 
  11   5  11       75.65       89.72      4.18 o 
  12   5  11     1005.73     1021.22     12.57 o 
  13   5  11       15.00       19.20      3.08 o 
  14   5  11       52.89       41.93      4.13 o 
  15   5  11       17.64       22.76      3.81 o 
  16   5  11       92.47      105.86      5.64 o 
  17   5  11      156.35      155.00      9.24 o 
  18   5  11      322.83      326.34     10.96 o 
  19   5  11       55.88       69.56      6.91 o 
  20   5  11      243.81      236.84     20.26 o 
   0   6  11     1897.77     1795.28     23.91 o 
   1   6  11        0.37        3.93      1.95 o 
   2   6  11      709.14      757.18     11.61 o 
   3   6  11      385.20      347.23      6.20 o 
   4   6  11     1202.81     1058.57     11.26 o 
   5   6  11      231.40      231.12      4.79 o 
   6   6  11      744.85      703.70      8.64 o 
   7   6  11       99.17      110.61      3.95 o 
   8   6  11       22.08       17.40      2.68 o 
   9   6  11      361.03      379.51      7.35 o 
  10   6  11       16.68       18.14      2.82 o 
  11   6  11      107.45      104.47      4.70 o 
  12   6  11      719.35      694.23     10.26 o 
  13   6  11     1004.07     1044.21     13.28 o 
  14   6  11        2.75        2.61      2.99 o 
  15   6  11      322.92      316.93      8.20 o 
  16   6  11       52.08       47.00      4.60 o 
  17   6  11        5.60        1.99      4.36 o 
  18   6  11        0.78        4.01      4.91 o 
  19   6  11        3.89       -3.04      5.02 o 
   1   7  11        0.23        0.22      1.77 o 
   2   7  11      332.73      359.64      5.53 o 
   3   7  11      555.79      547.93      8.46 o 
   4   7  11      154.90      133.50      3.83 o 
   5   7  11        1.85        2.65      1.74 o 
   6   7  11        2.63        3.33      1.92 o 
   7   7  11       33.59       20.62      2.42 o 
   8   7  11        0.03        0.23      2.07 o 
   9   7  11       12.86        9.48      2.61 o 
  10   7  11       17.97       13.37      2.78 o 
  11   7  11       91.49      107.29      4.68 o 
  12   7  11      167.25      194.05      6.19 o 
  13   7  11      204.06      220.38      7.16 o 
  14   7  11       68.65       57.64      4.52 o 
  15   7  11       53.96       44.10      4.20 o 
  16   7  11        2.60        3.77      3.71 o 
  17   7  11      192.52      210.48      9.12 o 
  18   7  11       27.53       30.39      5.76 o 
  19   7  11      278.42      303.76     13.12 o 
   0   8  11        0.07       -0.34      2.15 o 
   1   8  11        0.03        2.34      1.95 o 
   2   8  11      110.02       84.02      3.61 o 
   3   8  11      496.55      414.77      6.98 o 
   4   8  11       23.07       30.28      2.68 o 
   5   8  11       71.91       70.73      3.34 o 
   6   8  11       48.27       43.06      2.92 o 
   7   8  11      217.72      198.60      6.61 o 
   8   8  11      156.83      169.60      5.20 o 
   9   8  11       57.13       58.09      4.04 o 
  10   8  11      262.67      252.49      6.68 o 
  11   8  11      196.49      216.54      6.21 o 
  12   8  11       56.74       65.36      4.29 o 
  13   8  11       31.73       20.48      3.44 o 
  14   8  11       53.16       61.86      4.58 o 
  15   8  11       14.16       17.35      3.95 o 
  16   8  11        0.70        7.47      3.80 o 
  17   8  11       36.75       37.96      5.62 o 
  18   8  11       37.76       34.60      6.44 o 
  19   8  11        5.18        0.60      5.76 o 
   1   9  11      128.63      127.51      4.01 o 
   2   9  11      129.22      118.65      4.10 o 
   3   9  11      451.63      457.04      8.20 o 
   4   9  11       40.36       44.66      3.79 o 
   5   9  11      795.36      754.51     11.12 o 
   6   9  11       35.58       25.64      3.11 o 
   7   9  11      131.57      143.32      5.51 o 
   8   9  11       14.96        8.76      2.42 o 
   9   9  11      172.20      151.96      5.14 o 
  10   9  11       98.28       93.61      4.60 o 
  11   9  11        7.33        4.77      2.79 o 
  12   9  11       50.57       45.31      3.88 o 
  13   9  11      173.49      167.36      6.55 o 
  14   9  11      186.94      185.58      7.18 o 
  15   9  11        7.64        7.04      4.10 o 
  16   9  11      276.74      278.57     10.93 o 
  17   9  11        6.45        5.42      5.07 o 
  18   9  11      327.47      339.35     14.08 o 
   0  10  11       36.29       25.03      3.47 o 
   1  10  11      748.18      749.36      9.35 o 
   2  10  11      142.82      151.04      4.81 o 
   3  10  11       12.07       10.47      2.70 o 
   4  10  11      107.40       96.62      4.51 o 
   5  10  11     1342.44     1452.58     21.28 o 
   6  10  11     1084.85     1025.05     15.84 o 
   7  10  11      802.49      824.38     12.79 o 
   8  10  11      185.93      198.61      5.40 o 
   9  10  11      128.88      148.42      5.26 o 
  10  10  11        1.15       -0.96      2.52 o 
  11  10  11        0.22        0.62      2.73 o 
  12  10  11       81.05       69.04      4.56 o 
  13  10  11      188.78      191.29      6.72 o 
  14  10  11       16.97       10.35      3.98 o 
  15  10  11       67.91       61.23      5.69 o 
  16  10  11        0.02       -4.45      4.45 o 
  17  10  11       28.77       13.77      5.28 o 
  18  10  11        0.14        3.31      6.03 o 
   1  11  11      161.58      146.40      4.90 o 
   2  11  11       50.68       54.72      3.43 o 
   3  11  11        2.51        4.14      4.02 o 
   4  11  11      196.03      204.17      8.79 o 
   5  11  11      940.52      955.49     16.95 o 
   6  11  11      146.29      144.53      6.74 o 
   7  11  11      201.40      181.82      6.32 o 
   8  11  11       31.39       23.00      3.18 o 
   9  11  11       42.48       53.34      3.61 o 
  10  11  11       40.72       49.17      3.85 o 
  11  11  11        4.42        4.32      3.00 o 
  12  11  11       18.80       16.83      3.74 o 
  13  11  11       24.59       24.77      4.22 o 
  14  11  11       22.09       22.63      4.40 o 
  15  11  11       36.16       32.27      5.30 o 
  16  11  11       84.02       84.63      7.43 o 
  17  11  11      106.14      113.09     11.18 o 
  18  11  11       18.26       15.44      6.17 o 
   0  12  11      588.42      577.01     13.61 o 
   1  12  11      397.27      391.46      8.86 o 
   2  12  11        0.32       -1.96      2.84 o 
   3  12  11       45.83       32.42      3.80 o 
   4  12  11       52.01       56.58      4.49 o 
   5  12  11      179.80      210.22      7.70 o 
   6  12  11       16.22       12.60      3.38 o 
   7  12  11      138.51      124.57      6.02 o 
   8  12  11        7.17        2.73      3.34 o 
   9  12  11      338.16      345.33      7.93 o 
  10  12  11       63.95       76.03      4.80 o 
  11  12  11      315.32      318.15      8.75 o 
  12  12  11      670.25      696.09     12.60 o 
  13  12  11        0.69        4.98      3.59 o 
  14  12  11      642.66      674.05     13.39 o 
  15  12  11       99.65      102.07      7.56 o 
  16  12  11      119.35      117.67      8.44 o 
  17  12  11      296.16      291.69     13.04 o 
   1  13  11      397.44      419.54      9.74 o 
   2  13  11       36.58       44.48      5.63 o 
   3  13  11      303.26      321.06     15.48 o 
   4  13  11        0.02        5.20      4.00 o 
   5  13  11      330.09      319.46     13.96 o 
   6  13  11      298.91      309.65     10.65 o 
   7  13  11      226.46      250.77      8.74 o 
   8  13  11      270.82      264.39      9.53 o 
   9  13  11       97.86      112.48      5.54 o 
  10  13  11      425.32      455.83     10.43 o 
  11  13  11      128.87      155.35     10.13 o 
  12  13  11      266.05      256.31      8.81 o 
  13  13  11       38.57       34.29      4.61 o 
  14  13  11       50.66       67.34      6.57 o 
  15  13  11      184.59      186.18     10.76 o 
  16  13  11       25.82       17.86      5.85 o 
  17  13  11        1.46       -5.72      5.72 o 
   0  14  11      235.08      212.46      8.31 o 
   1  14  11       46.55       50.53      3.84 o 
   2  14  11        0.37       -1.71      3.15 o 
   3  14  11      116.98      120.78      7.29 o 
   4  14  11       17.32        3.39      6.07 o 
   5  14  11      719.07      742.96     16.21 o 
   6  14  11      171.47      190.24      9.44 o 
   7  14  11      576.76      598.03     12.83 o 
   8  14  11      640.61      629.54     11.57 o 
   9  14  11       13.86       17.09      3.29 o 
  10  14  11       39.47       42.31      4.04 o 
  11  14  11        0.60       -2.35      3.36 o 
  12  14  11       45.77       39.39      5.01 o 
  13  14  11       18.64       14.81      4.33 o 
  14  14  11      218.56      234.88     10.86 o 
  15  14  11        3.63       -1.39      5.02 o 
  16  14  11        0.38       -2.43      5.58 o 
   1  15  11      161.03      150.01      6.13 o 
   2  15  11      350.24      347.15      8.36 o 
   3  15  11       10.39        4.14      3.63 o 
   4  15  11       18.70       21.85      4.55 o 
   5  15  11      213.96      218.74     10.76 o 
   6  15  11      320.35      303.04     11.50 o 
   7  15  11      131.73      138.34      7.87 o 
   8  15  11      108.16      125.69      7.68 o 
   9  15  11      441.75      457.56     10.88 o 
  10  15  11      337.89      320.18      7.79 o 
  11  15  11       28.38       32.82      4.25 o 
  12  15  11      469.07      498.34     11.46 o 
  13  15  11      306.86      332.59     11.26 o 
  14  15  11        0.26        5.94      5.34 o 
  15  15  11       60.02       58.87      9.26 o 
   0  16  11       52.11       58.27      6.06 o 
   1  16  11      161.77      156.56      6.05 o 
   2  16  11      279.89      292.07      8.67 o 
   3  16  11       21.25       19.87      4.33 o 
   4  16  11       45.82       38.11      5.00 o 
   5  16  11       69.36       72.41      6.27 o 
   6  16  11      351.97      353.31     11.56 o 
   7  16  11      370.02      401.74     12.23 o 
   8  16  11      120.95      109.83      7.60 o 
   9  16  11      158.45      163.83      7.31 o 
  10  16  11       28.73       27.42      3.67 o 
  11  16  11      136.95      148.95      8.36 o 
  12  16  11      110.98      116.49      8.50 o 
  13  16  11       71.93       70.86      6.53 o 
  14  16  11        8.81        2.91      4.77 o 
   1  17  11       93.59      103.71      5.42 o 
   2  17  11        1.36       -3.25      3.25 o 
   3  17  11       60.29       61.32      5.11 o 
   4  17  11      469.14      446.71     12.08 o 
   5  17  11        0.09        2.36      3.93 o 
   6  17  11       59.60       70.20      6.77 o 
   7  17  11      102.24       90.58      7.46 o 
   8  17  11       12.35       16.85      3.89 o 
   9  17  11      302.40      346.19     11.99 o 
  10  17  11      227.68      235.07      8.79 o 
  11  17  11      197.86      215.73      7.07 o 
  12  17  11      178.76      192.27      8.55 o 
  13  17  11       74.72       66.14      6.30 o 
  14  17  11       34.59       28.29      6.19 o 
   0  18  11      303.66      308.69     13.69 o 
   1  18  11     1006.23     1023.63     21.18 o 
   2  18  11       27.78       36.26      4.65 o 
   3  18  11      260.91      297.01     15.24 o 
   4  18  11      138.69      141.38      8.18 o 
   5  18  11       34.03       39.47      5.35 o 
   6  18  11       97.59       96.20      7.07 o 
   7  18  11       11.68        8.89      3.99 o 
   8  18  11      912.18      976.53     14.61 o 
   9  18  11       20.62       27.66      4.09 o 
  10  18  11      110.37      112.93      6.15 o 
  11  18  11       15.82       29.32      4.54 o 
  12  18  11      620.08      658.79     14.02 o 
  13  18  11       41.09       42.60      6.35 o 
   1  19  11        0.70        4.42      3.61 o 
   2  19  11       15.60       13.52      3.88 o 
   3  19  11      138.10      119.05      6.99 o 
   4  19  11       10.14        8.81      3.94 o 
   5  19  11      198.90      208.84      7.88 o 
   6  19  11       37.77       35.48      4.86 o 
   7  19  11        1.44       -2.61      3.34 o 
   8  19  11        8.95        3.32      3.52 o 
   9  19  11        9.03        3.84      3.66 o 
  10  19  11       10.89        8.37      4.19 o 
  11  19  11       56.09       57.78      5.40 o 
   0  20  11      130.70      125.54      9.57 o 
   1  20  11        8.46        5.90      3.84 o 
   2  20  11        1.69       -1.34      3.58 o 
   3  20  11       80.45       88.72      5.75 o 
   4  20  11      123.18      115.72      8.50 o 
   5  20  11       43.48       42.79      5.24 o 
   6  20  11       30.40       34.28      4.83 o 
   7  20  11      104.98      110.15      6.57 o 
   8  20  11        5.65        3.38      3.65 o 
   9  20  11       31.18       26.39      4.34 o 
  10  20  11      125.18      123.47      6.67 o 
   1  21  11        0.02       -1.85      4.69 o 
   2  21  11       15.98       18.08      4.74 o 
   3  21  11       52.81       49.42      6.21 o 
   4  21  11      120.13      141.69      8.38 o 
   5  21  11        0.21        2.23      4.22 o 
   6  21  11       66.41       75.31      5.94 o 
   7  21  11       87.48       81.56      6.13 o 
   8  21  11       55.63       56.28      5.32 o 
   9  21  11        9.03        1.76      7.17 o 
   0  22  11        0.68       12.40      8.31 o 
   1  22  11      256.24      259.61     11.72 o 
   2  22  11       79.35       82.22      7.57 o 
   3  22  11      127.42      128.20      8.26 o 
   4  22  11      146.88      158.90      9.03 o 
   5  22  11       32.07       20.39      5.71 o 
   6  22  11      102.55      111.23      6.92 o 
   1  23  11       23.28       21.02      5.99 o 
   2  23  11      177.27      185.82     10.35 o 
   3  23  11      138.50      145.18      8.84 o 
   0   0  12      368.14      429.81     13.25 o 
   1   0  12      732.68      603.47     11.27 o 
   2   0  12        0.11        1.45      2.63 o 
   3   0  12      334.73      323.61      8.86 o 
   4   0  12      166.89      153.65      6.44 o 
   5   0  12       29.25       33.67      3.91 o 
   6   0  12        0.12        2.45      3.00 o 
   7   0  12       18.92       21.22      3.83 o 
   8   0  12      572.72      559.24     12.01 o 
   9   0  12      187.22      171.14      7.70 o 
  10   0  12        2.06        0.94      3.52 o 
  11   0  12       56.23       52.52      6.41 o 
  12   0  12      502.95      479.95     12.38 o 
  13   0  12     2014.93     1970.42     28.27 o 
  14   0  12        0.01        1.49      4.79 o 
  15   0  12     1124.29     1136.70     25.25 o 
  16   0  12       60.15       52.57      8.63 o 
  17   0  12       97.18      104.91     11.50 o 
  18   0  12       36.16       49.24     15.34 o 
  19   0  12        0.02       -4.84      9.05 o 
   1   1  12      462.73      445.38      6.75 o 
   2   1  12      250.50      244.62      5.42 o 
   3   1  12      573.83      558.96      7.70 o 
   4   1  12      185.71      182.97      4.92 o 
   5   1  12        0.01       -1.19      1.93 o 
   6   1  12       44.76       53.05      3.18 o 
   7   1  12       54.50       39.82      3.31 o 
   8   1  12       44.26       45.90      3.49 o 
   9   1  12      134.36      133.61      4.88 o 
  10   1  12       30.88       28.99      3.25 o 
  11   1  12       15.27       11.95      2.93 o 
  12   1  12       41.82       42.28      3.79 o 
  13   1  12        0.92        3.46      3.01 o 
  14   1  12        3.44        2.02      3.46 o 
  15   1  12       40.55       26.91      4.93 o 
  16   1  12       72.24       70.11      6.21 o 
  17   1  12      134.52      127.76      9.36 o 
  18   1  12      119.69      110.85      9.90 o 
  19   1  12        8.36       -2.07      6.15 o 
   0   2  12      478.88      508.64     10.15 o 
   1   2  12        5.74       10.04      2.11 o 
   2   2  12       15.55       21.89      2.50 o 
   3   2  12      328.44      301.81      6.14 o 
   4   2  12       72.30       78.02      4.25 o 
   5   2  12       38.20       35.56      3.06 o 
   6   2  12        5.20        3.14      2.29 o 
   7   2  12      132.15      136.84      5.13 o 
   8   2  12      114.42      116.47      4.73 o 
   9   2  12      446.15      422.51      7.57 o 
  10   2  12      119.64      124.10      4.91 o 
  11   2  12        1.97        4.13      2.72 o 
  12   2  12      249.52      233.82      6.85 o 
  13   2  12      121.57      116.88      5.60 o 
  14   2  12       43.63       40.16      4.46 o 
  15   2  12       10.51        5.58      4.89 o 
  16   2  12      215.18      202.00      8.80 o 
  17   2  12       18.15       -3.31      6.40 o 
  18   2  12       57.62       48.32      7.04 o 
  19   2  12       82.79       86.34     11.87 o 
   1   3  12     1179.54     1160.43     12.29 o 
   2   3  12        0.32        7.38      2.14 o 
   3   3  12     1522.08     1492.07     14.83 o 
   4   3  12      401.95      375.81      6.71 o 
   5   3  12      105.55      114.63      4.37 o 
   6   3  12      219.54      238.55      5.94 o 
   7   3  12       67.15       56.34      3.58 o 
   8   3  12      125.60      115.41      4.94 o 
   9   3  12      329.46      315.75      7.55 o 
  10   3  12       36.53       31.09      3.53 o 
  11   3  12        2.10        0.38      2.60 o 
  12   3  12       25.03       22.85      3.35 o 
  13   3  12       34.21       27.35      4.00 o 
  14   3  12       22.34       22.67      4.08 o 
  15   3  12       26.15       22.29      4.18 o 
  16   3  12      260.19      240.69      9.92 o 
  17   3  12      249.72      240.10     10.96 o 
  18   3  12        9.65       10.62      5.80 o 
  19   3  12        6.93        1.35      6.53 o 
   0   4  12      182.14      221.94      8.76 o 
   1   4  12       27.37       32.11      2.82 o 
   2   4  12        0.97        1.29      2.01 o 
   3   4  12        7.24        2.80      2.06 o 
   4   4  12        0.70        0.56      2.00 o 
   5   4  12       28.61       33.67      2.90 o 
   6   4  12      199.21      195.75      5.55 o 
   7   4  12       50.47       47.07      3.34 o 
   8   4  12        6.05        7.58      2.58 o 
   9   4  12       65.19       74.44      4.18 o 
  10   4  12       50.87       59.32      4.14 o 
  11   4  12        4.07        2.55      2.91 o 
  12   4  12        4.21        3.49      3.10 o 
  13   4  12      215.62      222.84      7.48 o 
  14   4  12      186.03      192.61      7.58 o 
  15   4  12       38.12       40.47      4.68 o 
  16   4  12       60.71       52.03      5.96 o 
  17   4  12       24.96        5.47      5.82 o 
  18   4  12       18.77        8.55      6.41 o 
  19   4  12        5.59        7.13      6.76 o 
   1   5  12      353.27      317.57      6.73 o 
   2   5  12      799.52      777.88     10.15 o 
   3   5  12       46.19       30.95      2.70 o 
   4   5  12       89.69       66.77      3.43 o 
   5   5  12        1.20        0.60      2.08 o 
   6   5  12      269.87      279.55      6.89 o 
   7   5  12        0.19        1.75      2.15 o 
   8   5  12       27.39       30.65      3.42 o 
   9   5  12      448.49      457.65      7.71 o 
  10   5  12       63.67       62.17      3.60 o 
  11   5  12       26.32       27.62      4.46 o 
  12   5  12       20.32       16.86      3.76 o 
  13   5  12      152.16      152.13      7.07 o 
  14   5  12       25.11       25.71      4.07 o 
  15   5  12       86.43       84.61      5.86 o 
  16   5  12       58.68       60.40      6.09 o 
  17   5  12       23.70       19.97      6.10 o 
  18   5  12       49.37       43.64      7.43 o 
   0   6  12       83.43       87.43      5.49 o 
   1   6  12        1.41        3.96      2.12 o 
   2   6  12       30.69       34.07      3.04 o 
   3   6  12        7.36       13.37      2.40 o 
   4   6  12      131.66      129.78      4.39 o 
   5   6  12       98.90      109.08      4.18 o 
   6   6  12        0.02        1.47      2.16 o 
   7   6  12      504.59      483.82      7.97 o 
   8   6  12      261.22      251.05      6.15 o 
   9   6  12      240.86      267.63      6.34 o 
  10   6  12       56.04       59.52      3.72 o 
  11   6  12       25.56       28.72      3.21 o 
  12   6  12       19.75       18.31      3.10 o 
  13   6  12      168.87      175.38      6.15 o 
  14   6  12        0.56        1.24      3.47 o 
  15   6  12        4.59        0.69      3.54 o 
  16   6  12       15.28       17.37      4.40 o 
  17   6  12       92.46       83.29      7.01 o 
  18   6  12       52.29       38.51      7.08 o 
   1   7  12      687.94      670.39      9.17 o 
   2   7  12       31.71       33.26      3.30 o 
   3   7  12      207.53      198.03      5.32 o 
   4   7  12      353.72      352.36      6.78 o 
   5   7  12      434.40      430.43      7.06 o 
   6   7  12       17.02       20.22      2.70 o 
   7   7  12      240.01      249.97      5.89 o 
   8   7  12       38.29       37.03      3.48 o 
   9   7  12        2.34        3.33      2.44 o 
  10   7  12      273.26      267.38      6.62 o 
  11   7  12      355.74      370.77      9.64 o 
  12   7  12        9.52        7.80      3.04 o 
  13   7  12      122.90      123.77      5.97 o 
  14   7  12        0.87       -3.05      3.05 o 
  15   7  12       26.52       18.66      4.23 o 
  16   7  12        7.93        3.24      4.12 o 
  17   7  12       12.46       11.45      4.98 o 
  18   7  12      354.28      349.19     12.42 o 
   0   8  12      340.67      352.82      9.41 o 
   1   8  12      474.65      500.78      7.83 o 
   2   8  12       26.53       23.50      2.92 o 
   3   8  12      247.08      235.28      5.56 o 
   4   8  12      143.27      170.91      4.89 o 
   5   8  12       27.23       28.97      2.52 o 
   6   8  12      719.73      797.93      9.63 o 
   7   8  12        7.10        5.36      2.27 o 
   8   8  12      377.46      401.22      7.72 o 
   9   8  12       27.12       32.10      3.31 o 
  10   8  12       69.26       66.75      4.09 o 
  11   8  12      217.04      230.01      6.62 o 
  12   8  12        8.53        4.11      3.07 o 
  13   8  12      239.47      248.74      8.93 o 
  14   8  12       45.68       31.53      4.27 o 
  15   8  12      130.00      130.77      7.08 o 
  16   8  12      156.59      153.47      7.64 o 
  17   8  12       16.10        3.39      5.09 o 
  18   8  12       15.33       14.52      6.27 o 
   1   9  12       83.72       82.45      4.25 o 
   2   9  12      262.25      258.47      5.94 o 
   3   9  12      120.33      115.26      4.63 o 
   4   9  12        7.77        4.86      2.14 o 
   5   9  12        2.35        0.94      2.22 o 
   6   9  12      361.30      380.61      6.77 o 
   7   9  12       46.57       46.28      3.25 o 
   8   9  12       31.78       32.07      3.14 o 
   9   9  12      103.73      110.62      5.32 o 
  10   9  12      229.31      250.22      6.81 o 
  11   9  12      154.68      145.97      5.77 o 
  12   9  12       54.22       42.48      4.03 o 
  13   9  12        1.04       -2.12      3.28 o 
  14   9  12       45.07       38.35      4.62 o 
  15   9  12        1.28       -1.39      4.16 o 
  16   9  12       16.95        9.76      5.76 o 
  17   9  12      108.07      119.68      8.78 o 
   0  10  12       99.77       93.14      6.70 o 
   1  10  12        2.25        0.66      2.34 o 
   2  10  12       24.63       20.38      3.22 o 
   3  10  12      315.08      300.33      6.47 o 
   4  10  12      150.88      134.98      6.64 o 
   5  10  12      373.61      406.52      9.88 o 
   6  10  12        0.00        1.69      2.73 o 
   7  10  12       52.81       60.83      4.23 o 
   8  10  12       30.12       35.79      3.41 o 
   9  10  12      251.57      258.93      7.26 o 
  10  10  12       82.91       76.57      5.33 o 
  11  10  12      124.38      114.26      5.52 o 
  12  10  12       29.06       27.20      4.10 o 
  13  10  12      150.72      171.11      7.22 o 
  14  10  12        0.05        0.20      3.98 o 
  15  10  12       47.40       37.48      6.51 o 
  16  10  12       28.15       27.33      6.05 o 
  17  10  12       62.22       63.59      8.06 o 
   1  11  12       65.62       65.42      3.43 o 
   2  11  12       18.56       24.37      2.93 o 
   3  11  12        0.16        2.17      2.76 o 
   4  11  12      831.21      849.78     15.54 o 
   5  11  12      279.50      268.21      9.49 o 
   6  11  12      190.92      213.04      8.69 o 
   7  11  12        3.77        6.68      3.05 o 
   8  11  12        6.58        9.41      2.58 o 
   9  11  12       41.61       47.38      3.68 o 
  10  11  12       35.51       32.86      3.81 o 
  11  11  12       73.38       69.70      4.80 o 
  12  11  12       26.00       23.29      4.24 o 
  13  11  12        0.01       -2.09      3.71 o 
  14  11  12        9.68       17.22      5.12 o 
  15  11  12       10.10        7.50      5.11 o 
  16  11  12       48.69       46.64      6.72 o 
   0  12  12      450.52      466.20     12.58 o 
   1  12  12       48.61       43.16      3.51 o 
   2  12  12        9.59        9.43      2.91 o 
   3  12  12       17.01       22.52      4.08 o 
   4  12  12        8.42        8.46      4.21 o 
   5  12  12       71.79       75.58      6.50 o 
   6  12  12      416.86      456.52     12.87 o 
   7  12  12        0.04        3.38      4.49 o 
   8  12  12     1681.19     1751.42     23.61 o 
   9  12  12      188.59      192.89      6.71 o 
  10  12  12       12.89       15.29      3.36 o 
  11  12  12       61.39       51.98      4.68 o 
  12  12  12      368.21      384.15     10.01 o 
  13  12  12        1.32        3.56      4.01 o 
  14  12  12       39.69       26.47      5.78 o 
  15  12  12      100.31       99.30      7.92 o 
  16  12  12       12.41        8.60      5.70 o 
   1  13  12      142.93      137.59      4.87 o 
   2  13  12        0.30       -0.36      2.86 o 
   3  13  12      170.99      166.68      7.78 o 
   4  13  12       85.86       76.10      6.22 o 
   5  13  12       13.11        9.47      5.35 o 
   6  13  12      241.80      239.54     12.96 o 
   7  13  12       37.22       29.60      5.99 o 
   8  13  12      232.29      235.77     11.87 o 
   9  13  12        0.78        2.13      3.40 o 
  10  13  12        0.05       -3.06      3.06 o 
  11  13  12       83.97       89.25      5.77 o 
  12  13  12       66.05       78.90      5.81 o 
  13  13  12       89.36       79.01      7.00 o 
  14  13  12        7.03       -4.69      4.69 o 
  15  13  12       23.81       18.84      5.88 o 
   0  14  12      920.36      928.28     18.35 o 
   1  14  12        1.18        2.50      2.60 o 
   2  14  12        5.08        5.13      2.88 o 
   3  14  12       40.22       32.53      5.04 o 
   4  14  12      218.88      220.57      9.37 o 
   5  14  12       14.09        6.79      4.38 o 
   6  14  12       71.64       92.10      9.10 o 
   7  14  12       10.41        5.70      5.13 o 
   8  14  12      132.56      148.85     10.78 o 
   9  14  12      113.41      121.29      6.16 o 
  10  14  12       54.64       42.41      4.47 o 
  11  14  12       76.81       90.58      5.68 o 
  12  14  12        5.15        1.46      3.99 o 
  13  14  12      197.63      248.05     11.26 o 
  14  14  12       31.14       31.32      5.99 o 
  15  14  12       10.25       21.66      6.09 o 
   1  15  12       10.31        1.59      2.89 o 
   2  15  12       15.84       13.39      3.65 o 
   3  15  12      128.84      125.39      8.75 o 
   4  15  12      295.15      308.19     11.45 o 
   5  15  12      158.13      166.17      9.36 o 
   6  15  12        1.84        2.82      4.52 o 
   7  15  12        0.44        1.28      4.76 o 
   8  15  12       85.84       73.77      8.10 o 
   9  15  12      377.34      406.66     10.06 o 
  10  15  12        3.59        1.08      3.90 o 
  11  15  12       15.55       14.24      4.07 o 
  12  15  12      119.36      120.00      9.45 o 
  13  15  12      294.37      324.84     12.18 o 
  14  15  12       28.97       42.15      6.47 o 
   0  16  12       10.55       20.68      5.03 o 
   1  16  12      384.31      394.60      8.20 o 
   2  16  12        1.96       -0.54      3.39 o 
   3  16  12       97.40      103.17      7.36 o 
   4  16  12       78.91       77.59      6.88 o 
   5  16  12       32.19       32.78      5.58 o 
   6  16  12        5.77        3.59      4.57 o 
   7  16  12      124.52      118.58      8.61 o 
   8  16  12       27.22       24.08     11.07 o 
   9  16  12      143.47      149.37      8.08 o 
  10  16  12      653.38      649.20     14.11 o 
  11  16  12        1.93       -0.32      4.05 o 
  12  16  12       85.41       81.81      6.73 o 
  13  16  12        0.63        0.91      4.72 o 
   1  17  12       29.89       25.52      3.47 o 
   2  17  12       60.72       59.27      5.27 o 
   3  17  12        0.13       -2.32      4.31 o 
   4  17  12      160.96      170.32      9.40 o 
   5  17  12      102.44      104.63      9.57 o 
   6  17  12       11.29        8.75      5.05 o 
   7  17  12      524.81      513.24     15.81 o 
   8  17  12       17.87       18.55      5.12 o 
   9  17  12       32.90       40.66      6.76 o 
  10  17  12       88.22       97.57      6.17 o 
  11  17  12       19.96       17.83      4.54 o 
  12  17  12        2.62        5.25      4.42 o 
   0  18  12        1.49       -4.55      4.55 o 
   1  18  12       25.89       30.95      3.88 o 
   2  18  12      118.89      124.06      6.92 o 
   3  18  12        0.09        3.18      3.70 o 
   4  18  12       18.10       21.26      5.55 o 
   5  18  12      127.52      113.06     10.51 o 
   6  18  12       25.32       10.91      5.44 o 
   7  18  12       78.56       77.55      6.92 o 
   8  18  12       73.80       74.60      6.98 o 
   9  18  12       65.59       61.83      8.86 o 
  10  18  12       88.84      100.95      9.85 o 
  11  18  12       66.39       63.60      6.00 o 
   1  19  12        5.47        4.93      3.38 o 
   2  19  12      119.61      136.37      7.27 o 
   3  19  12      152.58      164.67      7.77 o 
   4  19  12      144.81      154.97     10.70 o 
   5  19  12      328.06      317.14     14.55 o 
   6  19  12      147.65      143.16      9.49 o 
   7  19  12        1.71        0.90      4.77 o 
   8  19  12       79.71       73.64      7.23 o 
   9  19  12        4.29       -3.80      4.94 o 
  10  19  12      146.39      147.73     14.88 o 
   0  20  12      386.21      417.94     19.88 o 
   1  20  12       21.51       26.50      5.57 o 
   2  20  12        0.02       -1.42      4.16 o 
   3  20  12        0.09       -1.47      4.25 o 
   4  20  12       49.87       54.97      7.09 o 
   5  20  12      123.25      130.63     10.33 o 
   6  20  12       20.20       15.20      7.04 o 
   7  20  12       10.33        8.17      5.25 o 
   8  20  12       20.59       13.81      5.66 o 
   1  21  12       47.08       45.88      6.46 o 
   2  21  12      172.43      190.64      9.04 o 
   3  21  12      134.11      149.76      8.16 o 
   4  21  12       11.72        6.19      5.32 o 
   5  21  12        2.65       -5.90      6.33 o 
   6  21  12      108.48      116.19     10.13 o 
   0  22  12        9.55        4.94     10.99 o 
   1  22  12       22.15       17.17      5.77 o 
   2  22  12      201.55      199.26     14.59 o 
   1   1  13     1249.66     1181.63     12.48 o 
   2   1  13      199.86      170.09      4.96 o 
   3   1  13       50.58       59.24      3.35 o 
   4   1  13      583.13      575.16      8.55 o 
   5   1  13      203.15      195.46      5.47 o 
   6   1  13      487.31      518.92      8.16 o 
   7   1  13       24.05       20.28      2.87 o 
   8   1  13       17.83       21.26      3.11 o 
   9   1  13        0.06       -0.62      2.59 o 
  10   1  13        0.85       -1.16      2.67 o 
  11   1  13       27.35       26.01      3.50 o 
  12   1  13      446.16      431.33      9.00 o 
  13   1  13       15.60       10.81      3.42 o 
  14   1  13      315.24      327.50      9.43 o 
  15   1  13      541.37      560.94     14.51 o 
  16   1  13       20.30        6.58      5.58 o 
  17   1  13      262.82      254.45     12.59 o 
  18   1  13        3.87       -3.68      6.45 o 
   0   2  13       39.70       59.42      4.65 o 
   1   2  13       60.22       40.87      3.05 o 
   2   2  13      114.45      122.05      4.49 o 
   3   2  13       26.18       29.71      3.05 o 
   4   2  13      172.18      161.01      5.25 o 
   5   2  13       11.44        5.89      2.42 o 
   6   2  13      116.82      105.79      4.56 o 
   7   2  13        0.08       -0.52      2.45 o 
   8   2  13       19.01       16.23      2.85 o 
   9   2  13       43.95       42.35      3.57 o 
  10   2  13       38.08       35.03      3.53 o 
  11   2  13        0.48        0.48      2.81 o 
  12   2  13        1.06       -1.35      2.94 o 
  13   2  13      247.81      244.81      8.09 o 
  14   2  13      169.12      173.71      7.25 o 
  15   2  13      203.58      213.27      8.82 o 
  16   2  13      151.89      179.30     10.90 o 
  17   2  13      249.53      245.31     12.10 o 
  18   2  13        0.57       -3.79      6.07 o 
   1   3  13      696.45      669.47      9.23 o 
   2   3  13      277.92      278.49      6.27 o 
   3   3  13      232.92      224.95      5.93 o 
   4   3  13        0.27       -0.30      2.21 o 
   5   3  13      173.53      171.11      5.76 o 
   6   3  13      112.06      104.57      4.74 o 
   7   3  13      183.91      174.69      5.97 o 
   8   3  13      110.91      107.20      5.04 o 
   9   3  13       48.58       39.27      3.73 o 
  10   3  13       63.59       70.38      4.43 o 
  11   3  13       55.53       46.93      3.91 o 
  12   3  13        3.53       -2.80      3.01 o 
  13   3  13       65.07       62.38      5.00 o 
  14   3  13       10.30       10.70      3.96 o 
  15   3  13      589.97      597.93     13.24 o 
  16   3  13       95.15       87.13      8.18 o 
  17   3  13      126.75      127.41     10.16 o 
  18   3  13      119.14      112.02     12.56 o 
   0   4  13     1931.29     1793.28     25.62 o 
   1   4  13       18.42        6.75      2.47 o 
   2   4  13       49.76       46.20      3.21 o 
   3   4  13       40.81       39.56      3.16 o 
   4   4  13       85.33       83.01      4.02 o 
   5   4  13      836.23      876.73     11.21 o 
   6   4  13      345.78      340.26      7.29 o 
   7   4  13      269.99      289.36      7.03 o 
   8   4  13      375.82      375.99      7.96 o 
   9   4  13        0.02       -2.70      2.70 o 
  10   4  13       19.39       15.17      3.24 o 
  11   4  13        0.20       -1.45      2.88 o 
  12   4  13       15.79        9.50      3.58 o 
  13   4  13       74.79       75.88      5.22 o 
  14   4  13       60.90       57.50      5.10 o 
  15   4  13      195.90      171.71      9.73 o 
  16   4  13      202.42      184.30     13.15 o 
  17   4  13      318.27      330.01     13.61 o 
   1   5  13      127.50      123.09      4.79 o 
   2   5  13      144.63      142.90      5.13 o 
   3   5  13      364.74      361.22      6.93 o 
   4   5  13      278.08      272.95      6.34 o 
   5   5  13      203.78      217.48      5.99 o 
   6   5  13      160.04      168.86      5.48 o 
   7   5  13        1.89       -0.41      2.49 o 
   8   5  13      140.78      143.37      5.43 o 
   9   5  13      404.16      380.69      8.28 o 
  10   5  13       60.22       72.28      4.45 o 
  11   5  13      137.46      149.96      6.86 o 
  12   5  13      116.75      111.71      6.26 o 
  13   5  13        3.42        4.26      3.65 o 
  14   5  13      241.75      250.60      8.42 o 
  15   5  13       12.09       12.98      4.84 o 
  16   5  13       27.67       32.57      5.99 o 
  17   5  13      248.77      261.78     12.28 o 
   0   6  13      135.98      119.18      6.68 o 
   1   6  13        7.38        9.28      2.55 o 
   2   6  13       87.73       79.16      4.61 o 
   3   6  13       23.80       28.82      3.06 o 
   4   6  13      423.42      424.62      7.46 o 
   5   6  13      130.77      135.38      4.89 o 
   6   6  13      100.48      105.96      4.50 o 
   7   6  13       19.65       16.78      2.66 o 
   8   6  13      880.70      886.53     11.15 o 
   9   6  13       52.48       41.86      3.28 o 
  10   6  13       30.63       23.45      3.74 o 
  11   6  13       34.06       35.44      4.25 o 
  12   6  13       19.13       13.55      3.91 o 
  13   6  13        0.34       -3.49      3.49 o 
  14   6  13       92.62      106.01      7.06 o 
  15   6  13        9.15        8.47      4.61 o 
  16   6  13       14.00       24.56      5.50 o 
  17   6  13       11.48       12.35      6.53 o 
   1   7  13      370.32      378.49      7.38 o 
   2   7  13      330.55      359.15      7.96 o 
   3   7  13      667.92      681.93      9.92 o 
   4   7  13      286.44      296.43      6.43 o 
   5   7  13      369.12      359.14      9.18 o 
   6   7  13       41.16       40.43      3.38 o 
   7   7  13      165.51      174.39      5.70 o 
   8   7  13        8.11        4.88      2.63 o 
   9   7  13      217.48      227.53      6.57 o 
  10   7  13      301.34      329.85      7.88 o 
  11   7  13      238.92      235.32      7.13 o 
  12   7  13        3.33        7.32      3.59 o 
  13   7  13      204.21      201.98      8.62 o 
  14   7  13       50.77       46.86      5.95 o 
  15   7  13       60.65       57.71      6.68 o 
  16   7  13        0.23        1.46      4.89 o 
  17   7  13       52.54       49.84      7.13 o 
   0   8  13        4.49        4.84      3.43 o 
   1   8  13       14.74        9.54      2.56 o 
   2   8  13      162.69      179.24      5.51 o 
   3   8  13      726.95      723.97     10.23 o 
   4   8  13      146.78      150.74      5.20 o 
   5   8  13      479.64      497.21      8.07 o 
   6   8  13      140.87      130.04      4.77 o 
   7   8  13      196.97      195.74      6.60 o 
   8   8  13      432.95      454.30      9.19 o 
   9   8  13       42.71       51.66      3.98 o 
  10   8  13       10.65       12.32      3.21 o 
  11   8  13       36.44       35.00      3.96 o 
  12   8  13        9.78        3.33      3.63 o 
  13   8  13       33.41       21.26      4.34 o 
  14   8  13        1.72       -1.03      4.65 o 
  15   8  13      137.69      144.85      9.88 o 
  16   8  13        6.00        7.79      5.36 o 
   1   9  13       66.00       51.39      3.49 o 
   2   9  13       77.90       84.64      4.75 o 
   3   9  13       71.74       65.89      3.74 o 
   4   9  13       20.38       19.60      2.85 o 
   5   9  13        2.41        3.59      2.35 o 
   6   9  13        0.06        2.19      2.53 o 
   7   9  13      514.10      499.30      9.46 o 
   8   9  13        7.36       10.66      3.23 o 
   9   9  13      158.56      172.81      6.37 o 
  10   9  13       38.02       36.97      3.64 o 
  11   9  13       51.90       53.92      4.42 o 
  12   9  13        5.56       -2.01      3.22 o 
  13   9  13        8.46        5.12      3.67 o 
  14   9  13       32.15       23.32      4.79 o 
  15   9  13      183.24      180.42     10.59 o 
  16   9  13       81.11      109.45     10.50 o 
   0  10  13      207.98      218.71      8.17 o 
   1  10  13       16.83       21.83      2.80 o 
   2  10  13        6.00        7.32      2.48 o 
   3  10  13      218.16      229.46      5.92 o 
   4  10  13      504.06      524.90      9.03 o 
   5  10  13      404.92      450.04      8.47 o 
   6  10  13      270.00      264.72      6.55 o 
   7  10  13      331.08      355.02      7.14 o 
   8  10  13      546.03      583.93      9.36 o 
   9  10  13       64.80       69.99      4.41 o 
  10  10  13       77.53       80.94      4.75 o 
  11  10  13        0.27       -1.74      3.09 o 
  12  10  13       13.03        2.81      3.44 o 
  13  10  13       73.89       69.09      5.99 o 
  14  10  13        5.76        0.94      4.81 o 
  15  10  13      245.80      249.50     11.19 o 
   1  11  13        4.13        3.48      2.94 o 
   2  11  13       18.70       15.39      3.13 o 
   3  11  13       35.00       32.18      3.57 o 
   4  11  13       15.19       10.16      2.76 o 
   5  11  13      177.86      175.61      6.00 o 
   6  11  13        0.03       -2.47      2.47 o 
   7  11  13       14.88       13.13      3.85 o 
   8  11  13      470.04      493.11      8.81 o 
   9  11  13        1.76        1.46      2.79 o 
  10  11  13      471.18      518.66     11.97 o 
  11  11  13      268.44      269.36      9.15 o 
  12  11  13       49.33       46.37      5.18 o 
  13  11  13       52.27       49.36      5.96 o 
  14  11  13      109.53      128.38      8.41 o 
  15  11  13        6.90        4.77      5.16 o 
   0  12  13      400.41      449.73     15.40 o 
   1  12  13      143.80      147.09      7.78 o 
   2  12  13       66.67       74.20      5.70 o 
   3  12  13       24.01       33.31      3.60 o 
   4  12  13       14.77        2.57      4.57 o 
   5  12  13        4.32        9.81      5.10 o 
   6  12  13      151.75      165.54      8.54 o 
   7  12  13       32.36       29.72      3.61 o 
   8  12  13      497.40      517.41     10.59 o 
   9  12  13      114.64      124.64      5.71 o 
  10  12  13      313.45      328.69      8.63 o 
  11  12  13        1.17        5.30      3.76 o 
  12  12  13       94.19      116.43      7.58 o 
  13  12  13        5.17        4.70      4.84 o 
  14  12  13        0.04       -0.18      4.78 o 
   1  13  13      125.59      144.38      9.42 o 
   2  13  13        0.41       -1.91      4.60 o 
   3  13  13      384.57      388.54     10.39 o 
   4  13  13       58.88       66.06      7.54 o 
   5  13  13      454.72      421.50     15.14 o 
   6  13  13      292.50      321.54     14.67 o 
   7  13  13       53.56       59.75      7.11 o 
   8  13  13      373.89      374.01     10.44 o 
   9  13  13        5.71        9.55      3.59 o 
  10  13  13        8.10        6.24      3.53 o 
  11  13  13       17.19       17.90      4.11 o 
  12  13  13        9.52        4.37      4.38 o 
  13  13  13       22.54       20.53      5.31 o 
  14  13  13       13.91        8.74      6.29 o 
   0  14  13      256.83      283.65     16.76 o 
   1  14  13      356.55      374.63      8.18 o 
   2  14  13        0.51        1.09      2.96 o 
   3  14  13        0.36        2.86      7.24 o 
   4  14  13       25.82       16.88      7.62 o 
   5  14  13      147.82      145.12     15.56 o 
   6  14  13      110.27      110.91     11.41 o 
   7  14  13      390.15      409.93     14.03 o 
   8  14  13      614.00      645.90     17.91 o 
   9  14  13       55.03       68.07      5.21 o 
  10  14  13      255.04      272.32      9.13 o 
  11  14  13        5.11        5.07      4.26 o 
  12  14  13       83.50       75.40      6.71 o 
  13  14  13      201.85      213.51     10.34 o 
   1  15  13       12.54       11.76      2.92 o 
   2  15  13        2.44       -0.61      2.80 o 
   3  15  13        4.79       10.00      4.76 o 
   4  15  13      638.56      634.71     22.40 o 
   5  15  13       13.79        9.22      6.17 o 
   6  15  13       25.71       24.35      9.59 o 
   7  15  13      574.77      565.24     17.68 o 
   8  15  13       58.25       44.73      7.84 o 
   9  15  13      424.45      469.75     17.30 o 
  10  15  13        0.50       -0.34      3.91 o 
  11  15  13       12.05        8.68      4.55 o 
  12  15  13       78.87       84.62      7.04 o 
   0  16  13        4.19        6.72      3.87 o 
   1  16  13       61.89       57.72      4.49 o 
   2  16  13      117.20      115.23      6.25 o 
   3  16  13       91.58       82.45      6.94 o 
   4  16  13      303.64      307.48     18.33 o 
   5  16  13        8.83        6.27      5.51 o 
   6  16  13        0.79        4.95      6.29 o 
   7  16  13        4.16       14.42      5.84 o 
   8  16  13       44.44       55.37      7.68 o 
   9  16  13        0.31        3.55      6.17 o 
  10  16  13       24.54       14.90      7.13 o 
  11  16  13      163.18      189.98     10.82 o 
   1  17  13       62.55       52.62      4.75 o 
   2  17  13       78.06       82.83      5.72 o 
   3  17  13       11.61       10.82      4.90 o 
   4  17  13       40.03       32.74      5.71 o 
   5  17  13       12.62       10.20      5.73 o 
   6  17  13      385.38      419.70     24.87 o 
   7  17  13       53.61       48.85      6.97 o 
   8  17  13       50.50       55.68      9.34 o 
   9  17  13       14.89       10.24      7.59 o 
  10  17  13       37.66       23.57      6.62 o 
   0  18  13      119.71      121.22     10.74 o 
   1  18  13        0.16        2.94      3.87 o 
   2  18  13       76.20       62.91      8.95 o 
   3  18  13       39.05       37.66      6.02 o 
   4  18  13      107.33      115.04      8.22 o 
   5  18  13       24.60       17.99      5.33 o 
   6  18  13       25.47       30.48      7.02 o 
   7  18  13        0.60        0.29      5.38 o 
   8  18  13      308.65      297.67     13.40 o 
   9  18  13        7.51       12.97      6.26 o 
   1  19  13      129.26      151.62      8.48 o 
   2  19  13        0.56       -4.28      4.28 o 
   3  19  13       12.09       26.99      6.31 o 
   4  19  13      321.27      315.83     12.48 o 
   5  19  13       87.81       94.31      8.12 o 
   6  19  13      518.94      515.42     17.35 o 
   7  19  13       26.90       33.57      6.72 o 
   0  20  13      229.66      225.51     14.46 o 
   1  20  13       83.15       99.45      8.90 o 
   2  20  13      105.58      101.54      7.53 o 
   3  20  13       12.30        1.38      5.38 o 
   4  20  13      104.52       85.24      8.44 o 
   0   0  14      688.54      615.84     17.97 o 
   1   0  14       15.68       15.85      3.82 o 
   2   0  14      278.73      283.15     13.94 o 
   3   0  14      144.59      144.51      7.11 o 
   4   0  14     2784.09     2701.29     33.03 o 
   5   0  14        2.26        9.71      3.95 o 
   6   0  14     1155.03     1172.41     19.04 o 
   7   0  14      146.03      155.05      7.94 o 
   8   0  14       33.38       31.60      5.36 o 
   9   0  14       27.07       19.79      4.55 o 
  10   0  14        6.33        7.79      4.50 o 
  11   0  14      677.41      663.65     15.19 o 
  12   0  14       42.05       34.84      5.71 o 
  13   0  14       69.33       63.05      6.91 o 
  14   0  14       79.17       89.36     10.87 o 
  15   0  14     1542.62     1523.46     51.90 o 
  16   0  14      143.07      148.49     13.13 o 
   1   1  14        1.55       -2.24      2.24 o 
   2   1  14      757.34      785.72     10.24 o 
   3   1  14       80.14       80.75      4.04 o 
   4   1  14      133.76      144.58      5.05 o 
   5   1  14      247.00      242.06      6.41 o 
   6   1  14     1996.37     2011.05     19.19 o 
   7   1  14      249.16      243.88      6.67 o 
   8   1  14      200.45      209.52      6.34 o 
   9   1  14        9.90        6.92      2.96 o 
  10   1  14      475.70      483.94      9.18 o 
  11   1  14      272.20      271.50      7.72 o 
  12   1  14      836.09      874.41     12.67 o 
  13   1  14      180.99      186.02      7.08 o 
  14   1  14     1105.89     1148.08     18.93 o 
  15   1  14       41.96       45.59      7.13 o 
  16   1  14      393.90      403.67     14.04 o 
   0   2  14       36.58       20.45      3.86 o 
   1   2  14        0.83       -2.17      2.17 o 
   2   2  14       13.39       18.30      2.80 o 
   3   2  14     1889.24     1857.89     17.67 o 
   4   2  14        0.00        0.36      2.37 o 
   5   2  14      167.19      159.04      5.33 o 
   6   2  14       14.03       12.33      2.88 o 
   7   2  14      191.30      200.80      6.12 o 
   8   2  14       22.61       17.60      3.19 o 
   9   2  14        0.01        1.28      2.83 o 
  10   2  14        9.85        6.62      3.08 o 
  11   2  14       29.29       27.57      3.78 o 
  12   2  14       15.70       16.21      3.62 o 
  13   2  14       18.61       23.31      4.57 o 
  14   2  14        3.76        7.88      4.48 o 
  15   2  14      190.13      193.73      9.66 o 
  16   2  14       45.02       37.74      6.71 o 
   1   3  14        0.48       -1.49      2.29 o 
   2   3  14      180.86      189.25      6.15 o 
   3   3  14      206.61      210.85      6.47 o 
   4   3  14      151.80      150.67      5.70 o 
   5   3  14      364.65      361.36      8.65 o 
   6   3  14        0.40        0.05      2.59 o 
   7   3  14       12.39       12.33      3.10 o 
   8   3  14       92.05      102.81      5.04 o 
   9   3  14      233.94      234.23      7.25 o 
  10   3  14      946.69      975.24     12.83 o 
  11   3  14      757.60      752.56     12.26 o 
  12   3  14      454.72      483.22     10.34 o 
  13   3  14      209.79      226.14      9.55 o 
  14   3  14      316.34      325.03     10.68 o 
  15   3  14       19.88       17.27      5.21 o 
  16   3  14      533.84      556.47     16.02 o 
   0   4  14       74.94       72.31      6.33 o 
   1   4  14      128.04      139.43      5.40 o 
   2   4  14        5.71        2.00      2.49 o 
   3   4  14       88.82      107.16      4.66 o 
   4   4  14      647.93      670.23      9.97 o 
   5   4  14      755.12      770.38     11.40 o 
   6   4  14      697.45      724.73     11.45 o 
   7   4  14        0.07       -2.73      2.73 o 
   8   4  14      488.68      471.42      9.36 o 
   9   4  14        0.77       -2.86      2.86 o 
  10   4  14      303.28      299.30      8.16 o 
  11   4  14      129.07      133.30      6.23 o 
  12   4  14        9.83        9.21      3.81 o 
  13   4  14      104.46      106.16      6.37 o 
  14   4  14      229.89      223.37      9.11 o 
  15   4  14      473.68      467.14     13.65 o 
  16   4  14       25.56       36.24      7.87 o 
   1   5  14       90.73       97.59      4.70 o 
   2   5  14      124.09      127.54      4.92 o 
   3   5  14      134.58      152.12      5.32 o 
   4   5  14      119.27      121.03      5.89 o 
   5   5  14        9.80        8.02      2.86 o 
   6   5  14       25.55       20.04      3.20 o 
   7   5  14        2.24        1.25      2.78 o 
   8   5  14        8.70       11.63      3.16 o 
   9   5  14      150.70      146.85      6.17 o 
  10   5  14      440.16      447.53      9.87 o 
  11   5  14      160.22      170.93      7.26 o 
  12   5  14      174.48      163.02      7.20 o 
  13   5  14        6.03        5.46      4.59 o 
  14   5  14        7.50        6.15      4.91 o 
  15   5  14       84.39       98.12      7.54 o 
  16   5  14      565.85      565.23     15.04 o 
   0   6  14       46.53       43.86      5.44 o 
   1   6  14      428.90      436.33      8.35 o 
   2   6  14        1.32       -2.48      2.48 o 
   3   6  14       47.85       50.37      3.61 o 
   4   6  14      126.79      132.23      5.09 o 
   5   6  14      119.96      134.50      5.21 o 
   6   6  14       31.36       31.02      3.42 o 
   7   6  14      515.51      519.71      9.69 o 
   8   6  14       18.47       17.26      3.35 o 
   9   6  14      134.90      138.49      5.96 o 
  10   6  14      138.08      145.09      6.85 o 
  11   6  14     1605.81     1603.22     21.21 o 
  12   6  14       62.82       60.33      6.56 o 
  13   6  14       36.63       36.83      5.70 o 
  14   6  14        1.31        3.84      4.96 o 
  15   6  14       71.33       61.84      6.81 o 
   1   7  14      263.07      278.03      8.85 o 
   2   7  14      446.51      469.72      8.62 o 
   3   7  14      710.09      757.02     11.05 o 
   4   7  14       61.74       66.79      3.98 o 
   5   7  14      133.91      136.08      5.20 o 
   6   7  14       14.55       12.55      2.95 o 
   7   7  14      148.02      143.32      5.09 o 
   8   7  14       12.68        7.37      3.22 o 
   9   7  14      442.96      465.95      9.87 o 
  10   7  14      637.43      656.13     12.64 o 
  11   7  14      222.61      236.87      8.90 o 
  12   7  14      517.52      528.73     12.68 o 
  13   7  14        7.67       12.04      5.42 o 
  14   7  14        3.60       -2.10      4.83 o 
  15   7  14       11.67       10.99      5.63 o 
   0   8  14      165.91      178.78      8.44 o 
   1   8  14      359.66      379.97      7.93 o 
   2   8  14       68.22       58.27      3.96 o 
   3   8  14      150.08      153.72      5.61 o 
   4   8  14       26.56       31.42      3.35 o 
   5   8  14       31.04       28.82      3.30 o 
   6   8  14      172.77      177.59      6.21 o 
   7   8  14      180.18      191.33      6.67 o 
   8   8  14      360.04      352.79      8.04 o 
   9   8  14      561.42      597.20     10.20 o 
  10   8  14     1051.83     1061.06     15.36 o 
  11   8  14      195.48      192.41      7.53 o 
  12   8  14       46.22       46.08      5.66 o 
  13   8  14      475.75      488.23     16.86 o 
  14   8  14      283.10      294.02     13.15 o 
  15   8  14      345.09      353.57     13.22 o 
   1   9  14        1.64        2.16      2.63 o 
   2   9  14      562.86      583.01     11.53 o 
   3   9  14        0.15        3.61      2.61 o 
   4   9  14      408.56      412.88      8.26 o 
   5   9  14       64.66       69.51      4.35 o 
   6   9  14      230.86      214.42      6.79 o 
   7   9  14      125.76      130.90      6.33 o 
   8   9  14     1314.26     1366.68     17.19 o 
   9   9  14       14.99       12.35      3.67 o 
  10   9  14       58.73       64.56      4.93 o 
  11   9  14      141.37      143.38      8.98 o 
  12   9  14      145.92      153.69      8.18 o 
  13   9  14      333.58      383.81     12.69 o 
  14   9  14       39.69       45.67      7.00 o 
   0  10  14       14.32       14.80      4.13 o 
   1  10  14       64.73       63.86      4.44 o 
   2  10  14      137.12      140.29      5.35 o 
   3  10  14      446.73      447.08      9.06 o 
   4  10  14      491.20      492.64      9.47 o 
   5  10  14      519.46      523.46      9.79 o 
   6  10  14        0.81        1.00      2.82 o 
   7  10  14      675.02      690.32     12.33 o 
   8  10  14      226.86      215.72      6.89 o 
   9  10  14        3.10        3.92      3.67 o 
  10  10  14        8.75        6.48      3.77 o 
  11  10  14        6.85        2.68      4.28 o 
  12  10  14      628.72      643.32     17.43 o 
  13  10  14       72.10       75.54      6.95 o 
  14  10  14      154.98      157.69     10.36 o 
   1  11  14      121.03      130.10      5.52 o 
   2  11  14      996.32     1029.95     14.19 o 
   3  11  14      257.86      265.33      7.22 o 
   4  11  14       37.09       35.54      3.63 o 
   5  11  14      162.22      175.59      6.12 o 
   6  11  14     2274.10     2330.47     23.98 o 
   7  11  14        9.18        8.51      3.22 o 
   8  11  14        0.65       -0.99      3.04 o 
   9  11  14      266.66      291.49      8.64 o 
  10  11  14     1322.63     1425.93     20.37 o 
  11  11  14       12.31       19.06      5.49 o 
  12  11  14      114.13      109.94      8.33 o 
  13  11  14       22.02       31.94      6.41 o 
   0  12  14      165.35      167.03      9.42 o 
   1  12  14      492.71      510.29     10.33 o 
   2  12  14       47.00       56.70      4.94 o 
   3  12  14      639.03      650.00     11.59 o 
   4  12  14        0.44       -3.28      3.28 o 
   5  12  14      761.68      789.63     14.47 o 
   6  12  14       10.15        9.16      4.31 o 
   7  12  14       56.84       43.68      4.62 o 
   8  12  14      298.06      341.13     10.42 o 
   9  12  14      597.39      613.75     12.62 o 
  10  12  14       92.45       93.91      7.40 o 
  11  12  14        1.26       -1.48      4.66 o 
  12  12  14        6.38       13.18      5.36 o 
  13  12  14       83.79       80.57      7.77 o 
   1  13  14       57.71       57.89      4.54 o 
   2  13  14       58.58       67.20      5.32 o 
   3  13  14      103.98       95.83      6.36 o 
   4  13  14       24.13       32.86      4.20 o 
   5  13  14        7.11        2.26      5.88 o 
   6  13  14      158.06      162.42     12.11 o 
   7  13  14       70.05       82.20      9.60 o 
   8  13  14       21.79       16.01      5.19 o 
   9  13  14      161.54      182.78      8.76 o 
  10  13  14      107.56      109.87      7.38 o 
  11  13  14       12.92        7.19      4.97 o 
  12  13  14       63.25       58.94      6.87 o 
   0  14  14      627.03      671.83     20.09 o 
   1  14  14       43.29       24.99      4.66 o 
   2  14  14      787.66      862.99     17.11 o 
   3  14  14      367.88      359.40     10.61 o 
   4  14  14      119.23      112.32     11.88 o 
   5  14  14        3.03       -3.55      5.62 o 
   6  14  14       90.29      104.84     12.08 o 
   7  14  14       60.95       53.34      7.22 o 
   8  14  14      103.57      106.04      9.05 o 
   9  14  14       97.83       84.36      8.87 o 
  10  14  14        4.50       -0.71      5.27 o 
  11  14  14      213.55      235.10      9.15 o 
   1  15  14       19.05       21.26      5.66 o 
   2  15  14       79.45       87.17      6.15 o 
   3  15  14        0.71       -4.28      5.84 o 
   4  15  14      602.45      632.23     32.77 o 
   5  15  14      233.62      226.65     13.68 o 
   6  15  14      522.85      533.83     19.41 o 
   7  15  14      119.10      120.82     12.43 o 
   8  15  14        0.06        1.69      5.79 o 
   9  15  14       16.38        1.00      6.29 o 
  10  15  14      159.96      149.01     11.78 o 
   0  16  14      184.25      200.70     12.19 o 
   1  16  14        0.87        0.10      3.69 o 
   2  16  14       36.02       35.01      5.04 o 
   3  16  14      936.79      955.34     21.12 o 
   4  16  14        5.62        1.83      5.46 o 
   5  16  14       30.01       35.47      7.21 o 
   6  16  14       31.30       32.92      7.21 o 
   7  16  14      149.78      125.03     10.51 o 
   8  16  14       11.08        5.60      6.31 o 
   9  16  14      231.02      221.22     13.61 o 
   1  17  14        5.73       11.56      4.31 o 
   2  17  14      416.07      397.22     21.03 o 
   3  17  14        3.93        5.93      5.40 o 
   4  17  14      128.14      147.71     10.06 o 
   5  17  14       33.19       37.31      7.17 o 
   6  17  14       43.75       35.02      7.33 o 
   7  17  14       15.70       23.52      6.25 o 
   0  18  14      373.17      373.96     15.39 o 
   1  18  14      266.19      280.23      8.82 o 
   2  18  14      620.08      673.65     17.63 o 
   3  18  14       84.63       76.36      8.02 o 
   4  18  14      251.38      313.56     13.94 o 
   5  18  14        2.73       -1.29      5.81 o 
   1  19  14       22.21       17.58      4.44 o 
   2  19  14      293.38      283.33     19.10 o 
   1   1  15      274.40      265.55      6.84 o 
   2   1  15       64.74       53.66      3.74 o 
   3   1  15      406.27      387.34      7.78 o 
   4   1  15        9.30       11.07      2.96 o 
   5   1  15        0.35       -2.56      2.56 o 
   6   1  15       42.81       46.76      3.95 o 
   7   1  15      165.70      178.95      6.14 o 
   8   1  15       13.59       10.80      3.14 o 
   9   1  15       22.42       18.58      3.54 o 
  10   1  15       15.59        8.50      3.40 o 
  11   1  15        4.27        8.30      3.81 o 
  12   1  15      181.40      200.18      7.78 o 
  13   1  15      418.29      453.26     12.61 o 
  14   1  15      178.03      185.66      9.07 o 
  15   1  15      307.24      336.42     12.90 o 
   0   2  15      173.92      165.20      7.82 o 
   1   2  15     1119.58     1124.42     13.16 o 
   2   2  15        0.12        1.08      2.61 o 
   3   2  15       69.07       72.80      4.20 o 
   4   2  15      794.07      811.70     11.08 o 
   5   2  15      234.23      244.35      6.82 o 
   6   2  15      812.96      823.58     11.41 o 
   7   2  15      656.58      651.64     10.21 o 
   8   2  15       10.77       13.29      3.27 o 
   9   2  15      204.52      224.02      6.99 o 
  10   2  15      507.47      521.26      9.80 o 
  11   2  15      135.05      131.83      6.50 o 
  12   2  15      257.30      245.63      8.73 o 
  13   2  15       51.85       47.98      5.95 o 
  14   2  15     1525.69     1606.16     23.51 o 
  15   2  15      253.04      252.86     19.88 o 
   1   3  15       30.83       27.10      3.14 o 
   2   3  15       19.27       17.86      3.03 o 
   3   3  15        3.72       -0.51      2.61 o 
   4   3  15      137.58      129.68      5.43 o 
   5   3  15      174.36      184.80      6.40 o 
   6   3  15      215.25      211.52      6.79 o 
   7   3  15        0.28        1.15      2.98 o 
   8   3  15        5.07        3.39      3.09 o 
   9   3  15      716.26      730.94     11.75 o 
  10   3  15       54.81       56.45      4.52 o 
  11   3  15        0.38        5.55      3.91 o 
  12   3  15      202.02      196.60     13.23 o 
  13   3  15      780.55      799.40     15.58 o 
  14   3  15      323.14      334.53     13.15 o 
   0   4  15       82.83       83.13      5.99 o 
   1   4  15        2.24        5.95      2.83 o 
   2   4  15       20.66       21.56      3.35 o 
   3   4  15       12.28       10.06      3.06 o 
   4   4  15      969.18      924.02     12.44 o 
   5   4  15       50.75       47.74      4.01 o 
   6   4  15       20.04       22.56      3.45 o 
   7   4  15      355.17      366.50      8.67 o 
   8   4  15     2155.70     2152.34     22.07 o 
   9   4  15      218.19      195.99      6.96 o 
  10   4  15      215.05      218.33      7.45 o 
  11   4  15      145.68      150.26      7.96 o 
  12   4  15      808.56      807.12     15.71 o 
  13   4  15        0.15       -4.34      4.34 o 
  14   4  15        0.32       -1.95      4.64 o 
   1   5  15      489.52      505.16     10.10 o 
   2   5  15        9.34        7.09      2.84 o 
   3   5  15       25.67       27.76      3.44 o 
   4   5  15       20.03       24.38      3.52 o 
   5   5  15       58.87       54.83      5.37 o 
   6   5  15        0.19       -2.89      2.89 o 
   7   5  15        4.84        1.35      3.18 o 
   8   5  15      353.36      353.51      8.57 o 
   9   5  15      128.94      143.82      7.77 o 
  10   5  15      277.52      273.73      8.88 o 
  11   5  15      598.78      609.87     20.24 o 
  12   5  15       10.29        6.80      4.85 o 
  13   5  15      172.36      189.66      9.64 o 
  14   5  15        0.83       -2.05      4.89 o 
   0   6  15      736.34      740.33     16.09 o 
   1   6  15       33.81       27.93      3.55 o 
   2   6  15       12.67       11.07      3.12 o 
   3   6  15       53.99       59.28      4.05 o 
   4   6  15      434.99      447.99      8.64 o 
   5   6  15      154.41      162.85      6.00 o 
   6   6  15       60.94       59.02      4.96 o 
   7   6  15      473.00      503.41      9.44 o 
   8   6  15      295.25      292.83      8.23 o 
   9   6  15      257.51      257.23     10.03 o 
  10   6  15      177.86      191.38      8.49 o 
  11   6  15       44.49       43.37      5.80 o 
  12   6  15       78.34       73.14      6.72 o 
  13   6  15        2.45        7.51      5.15 o 
  14   6  15       54.07       52.07      6.89 o 
   1   7  15      336.32      356.67      9.16 o 
   2   7  15        2.99        4.34      2.91 o 
   3   7  15      391.68      405.68      8.73 o 
   4   7  15      127.02      114.87      5.15 o 
   5   7  15      385.28      375.87      8.18 o 
   6   7  15        2.46        7.81      3.14 o 
   7   7  15      125.53      123.75      5.72 o 
   8   7  15        7.28        1.92      3.43 o 
   9   7  15      376.87      383.40     10.34 o 
  10   7  15      194.47      211.09      9.34 o 
  11   7  15      119.26      117.22      8.15 o 
  12   7  15      322.58      349.31     11.86 o 
  13   7  15      292.56      283.58     11.82 o 
   0   8  15       77.27       78.96      9.17 o 
   1   8  15      220.48      211.37      6.82 o 
   2   8  15        7.18        9.94      3.15 o 
   3   8  15      124.73      138.72      5.74 o 
   4   8  15      113.06      105.81      4.95 o 
   5   8  15       80.84       93.73      4.82 o 
   6   8  15       37.63       38.02      3.95 o 
   7   8  15      406.17      422.51      9.52 o 
   8   8  15     1001.12     1044.14     15.17 o 
   9   8  15      412.44      425.32     11.69 o 
  10   8  15       70.49       67.78      6.14 o 
  11   8  15        9.17        7.55      5.17 o 
  12   8  15      141.73      145.14      9.39 o 
  13   8  15       60.37       50.79      6.60 o 
   1   9  15        0.42        3.95      2.94 o 
   2   9  15      368.09      355.65      8.17 o 
   3   9  15       15.29       20.31      3.50 o 
   4   9  15      178.08      206.56      6.95 o 
   5   9  15      353.87      347.16      8.96 o 
   6   9  15      261.38      264.08      7.66 o 
   7   9  15      827.06      833.80     13.02 o 
   8   9  15       17.01       26.37      4.22 o 
   9   9  15     1192.67     1161.59     18.13 o 
  10   9  15       52.62       60.89      6.29 o 
  11   9  15      150.45      164.93      8.87 o 
  12   9  15       16.54       14.97      5.60 o 
   0  10  15      259.07      292.29     10.52 o 
   1  10  15        0.00       -1.74      2.93 o 
   2  10  15       28.13       24.64      3.63 o 
   3  10  15      133.45      139.52      6.11 o 
   4  10  15       85.29       86.60      5.10 o 
   5  10  15       24.29       28.02      3.90 o 
   6  10  15        5.62       -0.27      3.09 o 
   7  10  15      387.62      406.58      9.48 o 
   8  10  15      108.68      121.17      6.09 o 
   9  10  15      168.67      175.13      8.19 o 
  10  10  15      157.56      143.84      8.17 o 
  11  10  15        6.99       16.31      5.06 o 
  12  10  15        1.05       -2.43      4.76 o 
   1  11  15      188.34      188.61      7.55 o 
   2  11  15       10.04        7.52      3.35 o 
   3  11  15       42.85       44.93      4.45 o 
   4  11  15        7.76        5.05      3.25 o 
   5  11  15       74.12       84.66      5.21 o 
   6  11  15        2.88        1.80      3.36 o 
   7  11  15       86.64      105.92      5.91 o 
   8  11  15      229.27      237.26     10.24 o 
   9  11  15        0.00       -2.95      4.11 o 
  10  11  15      430.99      435.37     13.42 o 
  11  11  15        4.71        7.19      5.15 o 
   0  12  15      284.00      280.52     16.49 o 
   1  12  15      350.99      365.51      9.35 o 
   2  12  15      373.42      385.09     11.80 o 
   3  12  15       17.33       19.63      3.88 o 
   4  12  15      456.00      476.25     11.11 o 
   5  12  15      196.18      182.66      9.63 o 
   6  12  15     1466.82     1559.43     25.51 o 
   7  12  15       29.04       20.94      4.75 o 
   8  12  15       13.66       13.08      4.59 o 
   9  12  15        0.16        8.81      4.56 o 
  10  12  15      275.64      304.43     15.10 o 
   1  13  15        3.52        0.72      3.39 o 
   2  13  15        0.00       -2.06      3.30 o 
   3  13  15      368.10      380.10     14.84 o 
   4  13  15        1.77       -0.38      4.85 o 
   5  13  15     1112.15     1153.39     21.24 o 
   6  13  15        0.13       -8.33      8.33 o 
   7  13  15       94.73       84.05     10.04 o 
   8  13  15      239.17      218.93     10.47 o 
   9  13  15        9.66        1.54      4.33 o 
   0  14  15     1318.69     1349.02     44.15 o 
   1  14  15      325.44      337.31     12.91 o 
   2  14  15       48.70       58.03      5.95 o 
   3  14  15      122.12      145.16      7.95 o 
   4  14  15      787.45      799.49     26.39 o 
   5  14  15      144.26      174.68     14.89 o 
   6  14  15       10.70       -2.06      7.13 o 
   7  14  15      203.75      207.30     13.82 o 
   8  14  15      588.92      594.32     21.10 o 
   1  15  15       15.08       15.07      4.88 o 
   2  15  15      189.21      193.44     11.14 o 
   3  15  15       32.80       41.35     10.92 o 
   4  15  15       40.75       31.14     14.99 o 
   5  15  15        0.10        2.91      7.65 o 
   6  15  15      100.48       87.89     13.59 o 
   7  15  15      151.50      155.18     13.57 o 
   0  16  15      223.78      223.77     13.33 o 
   1  16  15      551.08      598.64     13.86 o 
   2  16  15      711.93      737.75     19.30 o 
   3  16  15      222.67      213.02     15.56 o 
   4  16  15       21.00       19.21      7.99 o 
   5  16  15      137.77      160.76     17.68 o 
   1  17  15      268.77      261.78      9.86 o 
   2  17  15        4.27        9.72      6.63 o 
   0   0  16     1437.42     1464.40     32.26 o 
   1   0  16      405.74      370.20     11.93 o 
   2   0  16      474.69      482.34     13.12 o 
   3   0  16      431.47      408.61     12.02 o 
   4   0  16      147.65      130.60      7.77 o 
   5   0  16        7.99       -1.99      4.54 o 
   6   0  16        1.70        0.31      4.26 o 
   7   0  16       12.34       10.83      4.74 o 
   8   0  16        3.11       10.62      5.37 o 
   9   0  16      300.49      320.98     13.14 o 
  10   0  16       33.83       31.95      7.02 o 
  11   0  16       10.68       11.78      6.32 o 
  12   0  16      248.78      266.83     13.65 o 
  13   0  16       21.63       30.43      7.55 o 
   1   1  16       76.76       69.07      4.33 o 
   2   1  16       98.35       89.87      4.77 o 
   3   1  16      704.28      704.60     12.61 o 
   4   1  16      278.30      283.32      7.61 o 
   5   1  16       62.75       58.39      4.30 o 
   6   1  16      125.19      130.48      5.65 o 
   7   1  16       85.16       72.23      4.68 o 
   8   1  16      195.18      207.81      7.52 o 
   9   1  16      202.26      199.17      7.76 o 
  10   1  16        9.52        9.15      4.32 o 
  11   1  16       86.66       74.37      7.41 o 
  12   1  16      262.39      299.23     11.58 o 
  13   1  16       89.46       80.69      7.04 o 
   0   2  16      145.05      121.18      8.14 o 
   1   2  16      105.83      117.62      5.15 o 
   2   2  16       30.26       32.03      3.65 o 
   3   2  16      553.25      559.49      9.43 o 
   4   2  16        9.83        7.95      3.10 o 
   5   2  16        5.00        3.05      3.08 o 
   6   2  16      208.64      203.41      6.72 o 
   7   2  16        0.12       -1.24      3.05 o 
   8   2  16       69.97       71.15      5.11 o 
   9   2  16        7.03        7.42      3.95 o 
  10   2  16      123.36      126.71      7.46 o 
  11   2  16      172.50      187.83      8.15 o 
  12   2  16       93.59       94.87      6.81 o 
  13   2  16       66.65       71.59     12.14 o 
   1   3  16       56.26       54.07      4.05 o 
   2   3  16      203.80      211.26      6.49 o 
   3   3  16       46.80       39.01      3.76 o 
   4   3  16      116.55      113.87      5.17 o 
   5   3  16       57.64       64.16      4.57 o 
   6   3  16      258.14      243.90      7.62 o 
   7   3  16       10.54        4.35      3.39 o 
   8   3  16        0.13        0.36      3.58 o 
   9   3  16        0.02       -3.34      3.52 o 
  10   3  16      398.51      405.76     10.54 o 
  11   3  16       21.68       17.48      4.68 o 
  12   3  16       97.36       95.37      7.08 o 
   0   4  16       12.79       11.29      4.39 o 
   1   4  16      714.45      702.64     10.47 o 
   2   4  16        7.14       12.14      3.23 o 
   3   4  16        5.08        0.53      2.88 o 
   4   4  16      158.16      160.09      6.20 o 
   5   4  16      114.61      109.36      5.40 o 
   6   4  16       52.75       49.36      4.31 o 
   7   4  16      384.32      392.05      9.33 o 
   8   4  16      162.05      158.08      7.38 o 
   9   4  16      115.41      100.85      7.25 o 
  10   4  16        4.21        6.11      4.29 o 
  11   4  16      238.11      242.56     10.90 o 
  12   4  16       45.60       39.01      5.76 o 
   1   5  16      132.82      138.21      5.68 o 
   2   5  16      547.52      567.77      9.87 o 
   3   5  16       16.89       19.66      3.57 o 
   4   5  16      109.53      116.80      5.45 o 
   5   5  16       15.99        9.77      3.32 o 
   6   5  16       23.14       24.87      3.80 o 
   7   5  16        4.66       -1.94      3.55 o 
   8   5  16      229.78      219.29      8.43 o 
   9   5  16       58.59       64.95      5.88 o 
  10   5  16      144.47      156.96      8.50 o 
  11   5  16       84.47       82.66      7.06 o 
  12   5  16      152.16      167.07      9.12 o 
   0   6  16        5.53        6.58      4.62 o 
   1   6  16        0.41       -0.42      3.02 o 
   2   6  16        2.15        3.95      3.20 o 
   3   6  16      155.17      160.55      6.46 o 
   4   6  16      108.05      110.24      5.57 o 
   5   6  16       41.82       37.99      4.22 o 
   6   6  16      227.87      235.39      8.10 o 
   7   6  16       79.01       67.88      5.51 o 
   8   6  16       47.48       42.17      5.16 o 
   9   6  16       76.06       83.28      7.22 o 
  10   6  16      229.60      219.65      9.71 o 
  11   6  16      180.54      213.52      9.83 o 
  12   6  16       65.60       66.98      8.65 o 
   1   7  16      152.48      154.15      6.34 o 
   2   7  16       88.74       97.68      5.33 o 
   3   7  16        0.21       -2.94      2.94 o 
   4   7  16       15.79        9.87      3.37 o 
   5   7  16       38.80       36.87      4.18 o 
   6   7  16       54.22       54.11      4.94 o 
   7   7  16       47.34       48.52      5.99 o 
   8   7  16       31.84       32.15      5.64 o 
   9   7  16        4.88        2.18      4.64 o 
  10   7  16      177.70      174.20      8.84 o 
  11   7  16       16.25        4.60      4.97 o 
   0   8  16      132.06      124.75      8.21 o 
   1   8  16      157.08      149.66      6.25 o 
   2   8  16       99.19       96.49      5.35 o 
   3   8  16       19.08       19.05      3.69 o 
   4   8  16       25.38       21.39      3.76 o 
   5   8  16      182.47      191.86      7.10 o 
   6   8  16      603.34      643.69     13.08 o 
   7   8  16       93.51      113.20      7.11 o 
   8   8  16      364.08      382.00     11.57 o 
   9   8  16      500.35      527.08     14.12 o 
  10   8  16       34.10       24.45      6.26 o 
  11   8  16       83.74       84.23      8.94 o 
   1   9  16        0.00       -0.48      3.18 o 
   2   9  16      163.72      167.03      6.52 o 
   3   9  16       50.68       55.78      4.87 o 
   4   9  16      390.35      411.61     12.25 o 
   5   9  16       62.97       56.76      5.32 o 
   6   9  16       37.62       28.33      5.04 o 
   7   9  16       76.48       75.65      6.26 o 
   8   9  16       72.32       74.68      6.35 o 
   9   9  16       14.15       15.50      4.90 o 
  10   9  16       86.06       90.90      7.96 o 
   0  10  16      125.22      134.82     10.22 o 
   1  10  16      240.16      250.40      8.88 o 
   2  10  16       49.42       59.39      5.19 o 
   3  10  16       53.14       55.78      5.06 o 
   4  10  16       13.01        8.70      4.21 o 
   5  10  16       36.43       24.25      4.49 o 
   6  10  16       18.23       14.17      4.69 o 
   7  10  16      424.71      437.33     11.81 o 
   8  10  16      339.20      338.19     11.48 o 
   9  10  16      290.32      303.21     12.60 o 
   1  11  16      186.33      196.21     13.60 o 
   2  11  16        4.20        2.40      4.59 o 
   3  11  16      219.06      214.28     10.33 o 
   4  11  16       15.07       19.41      5.03 o 
   5  11  16      187.65      195.48      8.80 o 
   6  11  16        9.45        5.37      4.18 o 
   7  11  16      405.04      391.27     11.85 o 
   8  11  16        0.08        0.37      4.46 o 
   0  12  16      126.71      122.42     11.42 o 
   1  12  16      397.88      450.80     12.97 o 
   2  12  16       13.83        4.70      5.08 o 
   3  12  16        2.84        1.19      4.42 o 
   4  12  16        0.14       -3.13      4.34 o 
   5  12  16        3.11       -5.82      6.49 o 
   6  12  16      101.21      111.98      8.45 o 
   7  12  16      201.41      211.23      9.29 o 
   1  13  16        8.97        6.75      4.74 o 
   2  13  16       24.35       21.15      5.14 o 
   3  13  16       91.57       94.38      9.22 o 
   4  13  16      103.41      107.86      9.89 o 
   5  13  16      140.39      155.90      8.59 o 
   6  13  16       35.17       25.89      9.54 o 
   0  14  16        0.00       -3.76      6.44 o 
   1  14  16      332.55      353.50     12.47 o 
   2  14  16      229.51      244.45     10.34 o 
   3  14  16       75.15       85.41      6.92 o 
   4  14  16       41.31       31.51      9.98 o 
   1   1  17      406.60      407.70      9.76 o 
   2   1  17       88.42       81.79      5.46 o 
   3   1  17      353.87      389.50     10.47 o 
   4   1  17      101.82       92.96      5.91 o 
   5   1  17      214.01      215.93      8.14 o 
   6   1  17       39.41       24.62      4.64 o 
   7   1  17       43.93       50.35      5.25 o 
   8   1  17       23.74       20.57      4.65 o 
   9   1  17       59.94       67.63      6.26 o 
  10   1  17       11.25        8.30      4.37 o 
   0   2  17     1854.69     1877.21     39.14 o 
   1   2  17       58.40       72.44      5.25 o 
   2   2  17      222.96      208.53      7.63 o 
   3   2  17       71.45       67.22      5.32 o 
   4   2  17        1.63        0.52      3.64 o 
   5   2  17       25.59       21.41      4.39 o 
   6   2  17      236.05      238.63      8.64 o 
   7   2  17      184.71      165.32      7.52 o 
   8   2  17      117.91      111.29      6.56 o 
   9   2  17        0.71        1.30      4.13 o 
  10   2  17      107.75       93.68      6.47 o 
   1   3  17        6.68       -0.52      3.49 o 
   2   3  17      298.79      288.75      8.74 o 
   3   3  17        0.05        1.18      3.73 o 
   4   3  17        7.52        5.74      3.91 o 
   5   3  17      244.22      251.58      8.66 o 
   6   3  17        2.67        2.40      3.88 o 
   7   3  17       44.93       39.66      4.98 o 
   8   3  17       21.11       18.19      4.47 o 
   9   3  17       10.90        2.79      4.29 o 
  10   3  17       71.85       79.01      6.28 o 
   0   4  17       20.86       18.04      5.24 o 
   1   4  17       13.45       11.39      3.80 o 
   2   4  17        2.01        1.72      3.59 o 
   3   4  17      213.24      202.19      7.98 o 
   4   4  17       19.96       16.49      4.37 o 
   5   4  17       48.08       37.72      4.99 o 
   6   4  17        1.00       -3.89      3.89 o 
   7   4  17        8.54        9.77      4.44 o 
   8   4  17        0.00        0.26      4.19 o 
   9   4  17       15.46       10.14      4.60 o 
  10   4  17       37.83       31.92     17.81 o 
   1   5  17        3.10       -1.46      3.62 o 
   2   5  17        0.22       -3.54      3.54 o 
   3   5  17      539.88      555.73     14.43 o 
   4   5  17        0.90        1.74      3.91 o 
   5   5  17      123.44      112.18      6.75 o 
   6   5  17        0.09       -3.93      3.93 o 
   7   5  17        2.02       -2.74      4.07 o 
   8   5  17       92.41       80.57      6.39 o 
   9   5  17        7.40        9.06      4.98 o 
   0   6  17       73.70       67.03      8.42 o 
   1   6  17      272.03      263.34      9.90 o 
   2   6  17      165.38      168.38      7.62 o 
   3   6  17       75.57       82.00      5.98 o 
   4   6  17       97.82      102.99      6.55 o 
   5   6  17      139.77      151.56      7.87 o 
   6   6  17        0.81       -3.83      3.83 o 
   7   6  17      180.02      177.35      8.21 o 
   8   6  17       82.25       79.27      6.77 o 
   9   6  17        4.46        5.44      4.90 o 
   1   7  17       37.77       31.50      4.98 o 
   2   7  17      480.62      482.89     12.39 o 
   3   7  17      807.61      853.93     15.96 o 
   4   7  17        1.17        5.72      4.24 o 
   5   7  17       22.28       21.42      4.59 o 
   6   7  17        0.57        4.39      4.18 o 
   7   7  17        4.01        3.83      4.53 o 
   8   7  17        7.07        7.93      4.78 o 
   0   8  17      575.14      544.22     18.45 o 
   1   8  17       23.53       21.77      4.87 o 
   2   8  17        0.01        0.56      4.13 o 
   3   8  17        0.55        0.91      4.12 o 
   4   8  17      389.09      390.98     11.56 o 
   5   8  17        0.46       -0.18      4.60 o 
   6   8  17      154.37      162.75      8.84 o 
   7   8  17      169.65      169.10      9.25 o 
   1   9  17       15.52       17.84      4.52 o 
   2   9  17       28.75       18.39      4.70 o 
   3   9  17       86.76       96.55     10.27 o 
   4   9  17        0.91        0.32      4.16 o 
   5   9  17      105.62      115.76      7.20 o 
   6   9  17        2.57       11.58      4.68 o 
   7   9  17        3.29       17.74      6.73 o 
   0  10  17        0.84        4.81      6.86 o 
   1  10  17        3.65        4.52      4.44 o 
   2  10  17       76.45       74.10      7.43 o 
   3  10  17        7.65        6.69      4.62 o 
   4  10  17       19.27       21.52      5.26 o 
   5  10  17      138.56      156.10      7.98 o 
   6  10  17       35.45       36.19     21.20 o 
   1  11  17        2.11        6.76      5.05 o 
   2  11  17       51.19       50.39      6.52 o 
   3  11  17       19.67       16.04      5.48 o 
   4  11  17        0.31        7.48      5.10 o 
   0  12  17        0.21       -4.92      6.73 o 
   0   0  18      509.90      498.75     24.52 o 
   1   0  18       91.79       93.29     10.13 o 
   2   0  18      255.78      227.48     12.13 o 
   3   0  18        5.95       -0.34      5.69 o 
   4   0  18       93.65       81.92      8.54 o 
   5   0  18       42.65       36.30      7.15 o 
   6   0  18       90.85       77.03      8.36 o 
   1   1  18       83.62       82.93      5.96 o 
   2   1  18      247.20      259.63      9.11 o 
   3   1  18      417.94      444.41     11.34 o 
   4   1  18       12.31        4.93      4.14 o 
   5   1  18      209.50      205.28      8.34 o 
   6   1  18       18.72       12.23      4.47 o 
   0   2  18      118.80      102.77      8.90 o 
   1   2  18       25.68       21.62      4.49 o 
   2   2  18       82.77       91.67      6.08 o 
   3   2  18        1.80       -0.10      3.91 o 
   4   2  18       33.20       20.25      4.51 o 
   5   2  18       39.91       34.27      5.03 o 
   6   2  18       84.33       80.76      6.13 o 
   1   3  18        2.76        2.07      4.04 o 
   2   3  18      414.17      435.19     11.41 o 
   3   3  18      392.79      415.57     10.85 o 
   4   3  18       59.49       62.57      5.62 o 
   5   3  18      389.71      408.87     10.98 o 
   6   3  18       31.40       27.79      5.45 o 
   0   4  18     1354.54     1362.64     26.60 o 
   1   4  18       10.26        3.13      4.07 o 
   2   4  18      207.16      206.46      8.19 o 
   3   4  18      117.80      116.91      6.67 o 
   4   4  18       97.28      105.06      6.52 o 
   5   4  18        5.97        4.88      4.36 o 
   6   4  18       37.19       18.79     16.20 o 
   1   5  18        7.04        9.41      4.23 o 
   2   5  18      278.08      312.88     10.43 o 
   3   5  18       89.85       75.86      6.21 o 
   4   5  18       38.71       19.72      6.26 o 
   5   5  18        2.37       -4.16      4.16 o 
   0   6  18      148.59      149.34     11.50 o 
   1   6  18      330.56      326.90     10.58 o 
   2   6  18      149.76      160.98      7.84 o 
   3   6  18        4.17        0.88      4.23 o 
   4   6  18        7.32       11.07      4.57 o 
   1   7  18       74.50       77.30      6.51 o 
   2   7  18      146.98      165.95      8.05 o 
   3   7  18       76.26       76.95      6.27 o 
                                                 
